# Supplementary material for: Acute stress response on Atlantic salmon: a time-course study of the effects on plasma metabolites, mucus cortisol levels, and head kidney transcriptome profile
Source: Fish Physiol Biochem. 2022 Dec 27;49(1):97–116. doi: 10.1007/s10695-022-01163-4 (PMC9935726; doi:10.1007/s10695-022-01163-4)
Supplement: Supplementary file 1 — Supplementary file1 (XLSX 376 KB) [file 10695_2022_1163_MOESM1_ESM.xlsx]

## Sheet: T0-T60
3.dm.knit
Entrez ID	Log2FC	pvalue	adjustedp	Gene_symbol	Description
106592065	4.78	8.5e-05	3.0e-02	LOC106592065	neuronal acetylcholine receptor subunit alpha-3
106571301	4.7	6.5e-38	6.6e-34	LOC106571301	connective tissue growth factor-like
106561430	4.36	1.6e-04	4.5e-02	mlana	melan-A
106577043	4.3	7.5e-05	2.8e-02	LOC106577043	homeobox protein HMX2-like
100194948	4.04	6.9e-55	2.8e-50	cef10	CEF-10
106608294	3.92	2.1e-46	2.8e-42	LOC106608294	proto-oncogene c-Fos-like
106605326	3.86	3.0e-05	1.6e-02	LOC106605326	semaphorin-7A-like
106569446	3.57	6.3e-10	9.8e-07	LOC106569446	dnaJ homolog subfamily B member 5-like
106585355	3.28	8.1e-06	5.4e-03	LOC106585355	uncharacterized protein C9orf85 homolog
106583344	2.99	7.4e-53	1.5e-48	LOC106583344	probable nuclear hormone receptor HR38
106569633	2.93	9.3e-06	6.1e-03	scg2b	secretogranin II b
106606457	2.84	4.6e-11	8.1e-08	LOC106606457	dexamethasone-induced Ras-related protein 1-like
106598491	2.52	8.3e-05	3.0e-02	LOC106598491	mucin-2-like
106608946	2.44	6.9e-07	6.1e-04	LOC106608946	neurosecretory protein VGF-like
100195092	2.21	4.2e-25	2.4e-21	ier2	immediate early response 2
106571028	2.12	1.2e-24	6.1e-21	LOC106571028	proto-oncogene c-Fos-like
106606458	2.11	1.4e-05	8.9e-03	LOC106606458	dexamethasone-induced Ras-related protein 1-like
100194987	2.01	1.6e-05	9.4e-03	143g2	14-3-3 protein gamma-2
106574458	1.98	7.8e-18	2.0e-14	nr4a3	nuclear receptor subfamily 4, group A, member 3
106581341	1.91	1.2e-04	3.6e-02	LOC106581341	paired mesoderm homeobox protein 2A-like
106568283	1.87	1.7e-06	1.4e-03	LOC106568283	M-phase phosphoprotein 9-like
106579045	1.84	8.7e-10	1.3e-06	ch25h	cholesterol 25-hydroxylase
106596662	1.82	3.2e-05	1.8e-02	LOC106596662	fibroleukin-like
106609154	1.82	1.3e-04	3.9e-02	LOC106609154	WAS/WASL-interacting protein family member 3-like
106560450	1.78	4.6e-18	1.2e-14	ccn1	cellular communication network factor 1
106611930	1.69	3.8e-24	1.7e-20	LOC106611930	early growth response protein 1-like
106603906	1.69	1.2e-26	8.3e-23	LOC106603906	early growth response protein 1-like
100196802	1.64	1.1e-17	2.7e-14	egr1	early growth response 1
106574336	1.64	1.0e-16	2.1e-13	LOC106574336	A disintegrin and metalloproteinase with thrombospondin motifs 1-like
100136395	1.52	1.1e-08	1.3e-05	pdlim3a	PDZ and LIM domain 3a
106610601	1.51	7.3e-05	2.8e-02	LOC106610601	leucine-rich repeat and fibronectin type-III domain-containing protein 2-like
106587655	1.46	9.1e-11	1.5e-07	LOC106587655	thrombospondin-1-like
106568466	1.38	2.4e-05	1.4e-02	LOC106568466	uncharacterized serine-rich protein C215.13-like
106598526	1.36	1.4e-12	2.8e-09	LOC106598526	regulator of G-protein signaling 21-like
106572179	1.34	7.2e-05	2.8e-02	LOC106572179	stathmin-3-like
106596951	1.33	8.9e-05	3.0e-02	LOC106596951	cell surface glycoprotein 1-like
106592075	1.32	1.0e-04	3.2e-02	LOC106592075	vacuolar protein sorting-associated protein 13C-like
106577395	1.32	6.1e-07	5.5e-04	LOC106577395	DNA damage-inducible transcript 4 protein-like
106581564	1.28	1.3e-04	3.9e-02	fam181b	family with sequence similarity 181 member B
106590650	1.24	6.8e-20	2.5e-16	LOC106590650	immediate early response gene 2 protein-like
106582897	1.19	6.9e-09	8.7e-06	LOC106582897	src-like-adapter 2
106597311	1.18	9.8e-27	7.9e-23	LOC106597311	C-C chemokine receptor type 9-like
100194970	1.15	7.1e-10	1.1e-06	ctgf	connective tissue growth factor
106611914	1.14	5.7e-19	1.6e-15	LOC106611914	dual specificity protein phosphatase 1-like
106590991	1.13	3.4e-07	3.2e-04	LOC106590991	octapeptide-repeat protein T2-like
100195685	1.12	3.6e-09	4.6e-06	LOC100195685	serine/threonine-protein kinase SIK2
100194872	1.09	2.0e-12	3.8e-09	junb	jun B proto-oncogene
100380359	1.05	2.0e-05	1.2e-02	sox4	SRY-box transcription factor 4
106568731	1.04	3.2e-06	2.4e-03	LOC106568731	regulator of G-protein signaling 5-like
106589580	0.98	4.1e-05	2.0e-02	LOC106589580	class A basic helix-loop-helix protein 15-like
106589020	0.98	5.8e-11	9.8e-08	LOC106589020	ribonuclease ZC3H12A-like
106604926	0.97	1.5e-19	4.6e-16	LOC106604926	early growth response protein 1-like
100195709	0.96	8.7e-21	3.5e-17	pkhf1	Pleckstrin homology domain-containing family F member 1
106564570	0.92	6.8e-05	2.8e-02	LOC106564570	transcription factor jun-B-like
100196464	0.92	1.2e-09	1.7e-06	LOC100196464	CCAAT/enhancer binding protein (C/EBP), delta
100306754	0.91	3.8e-08	4.2e-05	cxcr4	C-X-C chemokine receptor type 4
106564566	0.91	7.1e-08	7.3e-05	LOC106564566	transcription factor jun-B-like
106564286	0.89	7.0e-05	2.8e-02	LOC106564286	coiled-coil and C2 domain-containing protein 1A-like
106602916	0.86	7.6e-05	2.8e-02	LOC106602916	collagen alpha-1(XXIII) chain-like
106570779	0.86	7.4e-05	2.8e-02	trib1	tribbles pseudokinase 1
106590691	0.84	8.2e-07	7.1e-04	csrnp1b	cysteine-serine-rich nuclear protein 1b
106585959	0.83	5.0e-07	4.6e-04	LOC106585959	prediced GPI-anchored protein 23-like
106580866	0.82	2.2e-08	2.5e-05	zgc:154093	uncharacterized LOC106580866
106571212	0.77	3.0e-07	3.0e-04	LOC106571212	dual specificity protein phosphatase 10-like
100195422	0.76	3.6e-17	8.0e-14	tisb	Butyrate response factor 1
106565406	0.75	1.0e-19	3.4e-16	LOC106565406	nuclear receptor subfamily 4 group A member 1-like
106578205	0.74	1.6e-04	4.5e-02	LOC106578205	SH3 domain-containing protein 19-like
106568957	0.74	3.4e-07	3.2e-04	LOC106568957	angiopoietin-related protein 4-like
106613608	0.74	3.4e-06	2.6e-03	LOC106613608	growth arrest and DNA damage-inducible protein GADD45 beta-like
100195616	0.72	1.5e-04	4.4e-02	pdli3	PDZ and LIM domain protein 3
106580723	0.71	2.2e-12	4.1e-09	LOC106580723	tristetraprolin-like
106606792	0.69	6.1e-06	4.2e-03	LOC106606792	immediate early response gene 2 protein-like
106561046	0.64	8.5e-09	1.0e-05	LOC106561046	dual specificity protein phosphatase 8-like
106563033	0.63	4.7e-06	3.4e-03	LOC106563033	proteinase-activated receptor 3-like
106569459	0.63	2.7e-05	1.5e-02	LOC106569459	phosphatidylinositol 4-phosphate 5-kinase type-1 gamma-like
106610834	0.63	6.4e-05	2.7e-02	LOC106610834	thrombospondin-1-like
100194953	0.63	1.0e-06	8.6e-04	irf4l	interferon regulatory factor 4 like
106603727	0.62	1.3e-05	8.3e-03	LOC106603727	ubiquitin carboxyl-terminal hydrolase 2-like
106567966	0.62	8.8e-05	3.0e-02	LOC106567966	uncharacterized LOC106567966
106592852	0.58	3.4e-05	1.8e-02	LOC106592852	uncharacterized LOC106592852
106575115	0.57	1.8e-04	4.9e-02	adamts1	ADAM metallopeptidase with thrombospondin type 1 motif, 1
106606393	0.57	6.4e-05	2.7e-02	LOC106606393	tripartite motif-containing protein 16-like
106599802	0.56	1.6e-04	4.5e-02	cebpd	CCAAT enhancer binding protein delta
106563139	0.55	4.4e-08	4.7e-05	LOC106563139	tumor necrosis factor receptor superfamily member 10A-like
106585195	0.54	7.8e-05	2.9e-02	gadd45ga	growth arrest and DNA-damage-inducible, gamma a
106567182	0.54	6.0e-06	4.2e-03	LOC106567182	general receptor for phosphoinositides 1-associated scaffold protein-like
106596909	0.53	5.8e-05	2.5e-02	LOC106596909	transcription factor SOX-4-like
106602708	0.52	3.9e-08	4.2e-05	zfp36l1a	zinc finger protein 36, C3H type-like 1a
106587278	0.52	9.1e-05	3.0e-02	LOC106587278	skin secretory protein xP2-like
100196753	0.51	3.2e-05	1.7e-02	i2b2b	Interferon regulatory factor 2-binding protein 2-B
106567189	0.51	1.3e-05	8.3e-03	LOC106567189	Krueppel-like factor 11
106580797	0.51	1.9e-09	2.5e-06	ssh2	slingshot protein phosphatase 2
106582002	0.5	9.8e-05	3.1e-02	paplna	papilin a, proteoglycan-like sulfated glycoprotein
100380299	0.49	5.0e-05	2.3e-02	actn1	actinin alpha 1
106588372	0.49	4.1e-05	2.0e-02	LOC106588372	nascent polypeptide-associated complex subunit alpha, muscle-specific form-like
106603990	0.49	4.4e-05	2.1e-02	LOC106603990	serine/threonine-protein kinase TAO1-like
106585891	0.48	9.6e-05	3.1e-02	LOC106585891	iporin-like
106582529	0.46	6.9e-05	2.8e-02	LOC106582529	neuropilin-2-like
106564480	0.45	8.7e-06	5.8e-03	LOC106564480	dual specificity protein phosphatase 5-like
101448010	0.45	1.1e-06	8.7e-04	btg2	BTG2 protein
106565127	0.44	9.0e-05	3.0e-02	LOC106565127	ataxin-7-like protein 2
106591863	0.42	4.1e-05	2.0e-02	rnf216	ring finger protein 216
106608402	0.4	9.2e-05	3.0e-02	LOC106608402	CST complex subunit CTC1-like
100195240	0.39	6.0e-05	2.6e-02	tisd	Butyrate response factor 2
106580577	0.39	8.6e-05	3.0e-02	LOC106580577	G protein-coupled receptor kinase 5-like
106566780	0.38	4.3e-05	2.1e-02	LOC106566780	cadherin EGF LAG seven-pass G-type receptor 3-like
106584037	0.34	1.4e-04	4.0e-02	LOC106584037	cAMP-specific 3',5'-cyclic phosphodiesterase 4B-like
100286529	-0.23	9.5e-05	3.1e-02	rragc	Ras-related GTP binding C
106580324	-0.24	8.6e-05	3.0e-02	LOC106580324	V-type proton ATPase 116 kDa subunit a isoform 2-like
106580783	-0.24	1.2e-04	3.7e-02	LOC106580783	adapter molecule crk-like
106603541	-0.25	3.7e-05	1.9e-02	LOC106603541	uncharacterized LOC106603541
106605053	-0.27	2.0e-05	1.2e-02	LOC106605053	receptor-binding cancer antigen expressed on SiSo cells-like
106576736	-0.28	8.7e-05	3.0e-02	LOC106576736	zinc finger protein 594-like
106607175	-0.29	1.1e-04	3.4e-02	LOC106607175	protein LSM12 homolog A
106571483	-0.3	1.1e-04	3.4e-02	LOC106571483	28S ribosomal protein S18a, mitochondrial-like
106564101	-0.3	2.5e-06	2.0e-03	ears2	glutamyl-tRNA synthetase 2, mitochondrial
106563259	-0.31	9.2e-05	3.0e-02	LOC106563259	protein FAM78A-like
106587314	-0.33	5.4e-05	2.4e-02	LOC106587314	E3 ubiquitin-protein ligase TRIM39-like
106566750	-0.33	5.7e-05	2.5e-02	LOC106566750	dual specificity protein phosphatase 7-like
106603542	-0.34	1.6e-04	4.5e-02	LOC106603542	52 kDa repressor of the inhibitor of the protein kinase-like
100195907	-0.35	7.1e-05	2.8e-02	arl8a	ADP-ribosylation factor-like 8A
100196341	-0.35	4.7e-05	2.2e-02	spcs2	signal peptidase complex subunit 2
106581978	-0.38	9.7e-05	3.1e-02	LOC106581978	parapinopsin-like
106606533	-0.38	6.5e-05	2.7e-02	LOC106606533	transportin-2
106599423	-0.39	3.8e-05	1.9e-02	cenpl	centromere protein L
106588382	-0.39	1.4e-04	4.1e-02	LOC106588382	proteasome subunit beta type-7-like
106606734	-0.41	1.2e-04	3.7e-02	LOC106606734	serine/threonine-protein kinase 19-like
106573564	-0.44	3.3e-05	1.8e-02	timm13	translocase of inner mitochondrial membrane 13 homolog (yeast)
106562287	-0.44	1.1e-04	3.4e-02	LOC106562287	ER membrane protein complex subunit 8-like
100195690	-0.46	1.5e-04	4.3e-02	metl6	Methyltransferase-like protein 6
106566091	-0.47	1.3e-04	3.9e-02	LOC106566091	major histocompatibility complex class I-related gene protein-like
106567094	-0.51	3.0e-07	3.0e-04	LOC106567094	fat storage-inducing transmembrane protein 2-like
106601269	-0.54	2.9e-06	2.3e-03	LOC106601269	proteasome activator complex subunit 3-like
106607059	-0.57	4.6e-05	2.1e-02	LOC106607059	uncharacterized protein C16orf45 homolog
106584637	-0.58	7.8e-05	2.9e-02	LOC106584637	uncharacterized protein K02A2.6-like
106585451	-0.6	1.7e-05	9.9e-03	LOC106585451	calcium-binding mitochondrial carrier protein SCaMC-2-A-like
106564535	-0.62	1.7e-04	4.7e-02	LOC106564535	noggin-2-like
106578460	-0.67	5.9e-06	4.2e-03	LOC106578460	uncharacterized LOC106578460
106588910	-0.76	1.0e-04	3.2e-02	nanos2	nanos homolog 2
106593835	-0.93	1.7e-04	4.7e-02	LOC106593835	zinc finger protein 883-like
106605634	-0.95	8.7e-05	3.0e-02	LOC106605634	neural cell adhesion molecule 1-B-like
106608132	-1.15	7.0e-05	2.8e-02	LOC106608132	uncharacterized LOC106608132
106588494	-1.35	6.7e-05	2.7e-02	anxa14	annexin A14
106582562	-1.45	1.5e-05	9.0e-03	LOC106582562	sialic acid-binding Ig-like lectin 9
106590246	-1.49	3.8e-05	1.9e-02	LOC106590246	patched domain-containing protein 3-like
106603526	-1.76	4.8e-06	3.4e-03	LOC106603526	protein BTG3-like
106570660	-1.97	5.7e-05	2.5e-02	LOC106570660	phosphatidylinositide phosphatase SAC1-B
106602107	-2.13	4.8e-05	2.2e-02	LOC106602107	hepatocyte cell adhesion molecule-like

## Sheet: T0-T90
3.dm.knit
Entrez ID	Log2FC	pvalue	adjustedp	Gene_symbol	Description
106571301	5.22	2.5e-99	4.6e-95	LOC106571301	connective tissue growth factor-like
106566836	4.81	1.0e-04	1.1e-02	LOC106566836	troponin C, slow skeletal and cardiac muscles-like
100194948	4.55	4.5e-159	1.6e-154	cef10	CEF-10
106608294	4.26	3.3e-98	4.0e-94	LOC106608294	proto-oncogene c-Fos-like
106569446	4.07	2.5e-20	2.5e-17	LOC106569446	dnaJ homolog subfamily B member 5-like
106603948	3.7	1.5e-05	2.3e-03	hspb1	heat shock protein, alpha-crystallin-related, 1
106574549	3.66	5.4e-04	3.7e-02	LOC106574549	kelch-like protein 41b
106583344	3.5	1.1e-96	1.0e-92	LOC106583344	probable nuclear hormone receptor HR38
106604357	3.46	7.8e-05	9.0e-03	tmsb2	thymosin beta 2
106574458	3.41	1.2e-50	5.3e-47	nr4a3	nuclear receptor subfamily 4, group A, member 3
106597002	3.21	1.5e-05	2.3e-03	LOC106597002	tyrosine-protein phosphatase non-receptor type 23-like
106594696	3.15	1.6e-06	3.4e-04	LOC106594696	uncharacterized protein DDB_G0290685-like
106606457	3.07	8.0e-17	6.7e-14	LOC106606457	dexamethasone-induced Ras-related protein 1-like
100196833	3.02	1.1e-05	1.8e-03	LOC100196833	caveolin 3
106571028	2.88	5.1e-65	2.7e-61	LOC106571028	proto-oncogene c-Fos-like
106562968	2.82	7.1e-05	8.3e-03	LOC106562968	microtubule-associated protein 1B-like
100194773	2.82	2.6e-05	3.7e-03	neum	Neuromodulin
106609198	2.82	8.0e-07	1.8e-04	LOC106609198	leiomodin-2-like
106585106	2.79	4.3e-05	5.6e-03	LOC106585106	low molecular weight neuronal intermediate filament-like
100380606	2.79	1.0e-04	1.1e-02	prph	peripherin
100286618	2.73	8.8e-05	9.9e-03	myoz1	Myozenin-1
106587655	2.71	3.2e-40	8.4e-37	LOC106587655	thrombospondin-1-like
106604355	2.71	2.3e-06	4.5e-04	LOC106604355	vascular endothelial growth factor A-A-like
106568146	2.58	7.2e-04	4.5e-02	LOC106568146	heat shock protein beta-11-like
106577395	2.56	2.3e-26	3.2e-23	LOC106577395	DNA damage-inducible transcript 4 protein-like
106570558	2.48	6.2e-04	4.0e-02	LOC106570558	stathmin-2-like
106606458	2.44	3.2e-07	8.0e-05	LOC106606458	dexamethasone-induced Ras-related protein 1-like
106589807	2.39	4.5e-04	3.3e-02	mlip	muscular LMNA-interacting protein
106564879	2.37	7.1e-05	8.3e-03	LOC106564879	voltage-dependent calcium channel gamma-1 subunit-like
106582897	2.34	8.0e-40	2.0e-36	LOC106582897	src-like-adapter 2
106613530	2.34	1.6e-05	2.3e-03	LOC106613530	obscurin-like
100195685	2.31	1.8e-41	5.6e-38	LOC100195685	serine/threonine-protein kinase SIK2
106571104	2.29	7.4e-07	1.6e-04	LOC106571104	actin, alpha cardiac
106592479	2.29	1.3e-24	1.5e-21	LOC106592479	DNA damage-inducible transcript 4 protein-like
100136395	2.25	1.4e-17	1.2e-14	pdlim3a	PDZ and LIM domain 3a
106607314	2.22	4.1e-04	3.0e-02	LOC106607314	contactin-associated protein 1-like
106577856	2.21	6.2e-04	4.0e-02	actn3b	actinin alpha 3b
106605407	2.21	5.0e-04	3.5e-02	LOC106605407	tubulin beta chain-like
100195092	2.2	6.6e-36	1.3e-32	ier2	immediate early response 2
106589794	2.12	5.5e-06	1.0e-03	LOC106589794	myoneurin-like
106608946	2.1	2.5e-06	4.8e-04	LOC106608946	neurosecretory protein VGF-like
106560450	2.1	8.5e-41	2.4e-37	ccn1	cellular communication network factor 1
106584836	2.07	1.4e-04	1.4e-02	LOC106584836	immunoglobulin superfamily containing leucine-rich repeat protein 2-like
106579045	2.07	1.4e-19	1.4e-16	ch25h	cholesterol 25-hydroxylase
106580809	2.04	7.7e-04	4.6e-02	LOC106580809	neuromodulin-like
106596662	1.92	4.1e-07	1.0e-04	LOC106596662	fibroleukin-like
106598526	1.9	1.2e-34	2.0e-31	LOC106598526	regulator of G-protein signaling 21-like
106581521	1.88	1.4e-08	4.7e-06	LOC106581521	small G protein signaling modulator 2-like
106611914	1.86	6.6e-96	4.9e-92	LOC106611914	dual specificity protein phosphatase 1-like
100380661	1.84	5.2e-06	9.4e-04	LOC100380661	synaptophysin
106611930	1.84	3.3e-44	1.1e-40	LOC106611930	early growth response protein 1-like
106569692	1.8	2.5e-04	2.1e-02	LOC106569692	myomegalin-like
100195540	1.76	2.4e-04	2.0e-02	syu	Synuclein
106574336	1.71	1.5e-29	2.2e-26	LOC106574336	A disintegrin and metalloproteinase with thrombospondin motifs 1-like
106606628	1.67	1.7e-06	3.5e-04	LOC106606628	40S ribosomal protein S2-like
106580986	1.67	1.9e-19	1.8e-16	LOC106580986	stAR-related lipid transfer protein 13-like
106603906	1.62	1.9e-48	7.6e-45	LOC106603906	early growth response protein 1-like
106591073	1.62	2.8e-04	2.3e-02	LOC106591073	serine/threonine-protein kinase SBK2-like
106589580	1.59	8.3e-15	5.4e-12	LOC106589580	class A basic helix-loop-helix protein 15-like
106578294	1.58	4.3e-16	3.3e-13	LOC106578294	NF-kappa-B inhibitor delta-like
106603727	1.58	4.8e-16	3.6e-13	LOC106603727	ubiquitin carboxyl-terminal hydrolase 2-like
106580054	1.55	3.4e-04	2.7e-02	LOC106580054	GDNF family receptor alpha-2-like
106596081	1.55	1.6e-04	1.5e-02	LOC106596081	glutamate receptor 2-like
106583278	1.55	7.6e-04	4.6e-02	LOC106583278	tubulin alpha chain-like
106607555	1.54	8.5e-10	3.2e-07	LOC106607555	PR domain zinc finger protein 1-like
106607825	1.52	1.9e-30	2.8e-27	LOC106607825	cyclic AMP-dependent transcription factor ATF-3-like
106597311	1.51	4.6e-38	1.0e-34	LOC106597311	C-C chemokine receptor type 9-like
106598060	1.48	2.3e-04	2.0e-02	LOC106598060	homeobox protein OTX1-like
106561364	1.47	3.4e-07	8.4e-05	klf4	Kruppel-like factor 4
100196464	1.47	5.0e-35	9.1e-32	LOC100196464	CCAAT/enhancer binding protein (C/EBP), delta
101448057	1.47	4.1e-04	3.0e-02	igfbp1a	insulin-like growth factor binding protein 1a
100196802	1.46	3.7e-25	4.7e-22	egr1	early growth response 1
100195082	1.45	3.0e-05	4.2e-03	zn503	Zinc finger protein 503
100194970	1.44	2.6e-23	2.9e-20	ctgf	connective tissue growth factor
106588860	1.44	1.6e-12	8.9e-10	LOC106588860	cyclic AMP-responsive element-binding protein 5-like
106589020	1.42	5.5e-31	8.5e-28	LOC106589020	ribonuclease ZC3H12A-like
106588743	1.41	4.9e-07	1.2e-04	susd5	sushi domain containing 5
106610834	1.4	1.3e-31	2.1e-28	LOC106610834	thrombospondin-1-like
106568731	1.4	9.1e-14	5.6e-11	LOC106568731	regulator of G-protein signaling 5-like
106590089	1.37	1.6e-08	5.0e-06	ppp1r3g	protein phosphatase 1 regulatory subunit 3G
106576709	1.36	2.7e-05	3.7e-03	sncg	synuclein gamma
106585829	1.36	2.8e-08	8.4e-06	mapk4	mitogen-activated protein kinase 4
106567182	1.35	8.0e-36	1.5e-32	LOC106567182	general receptor for phosphoinositides 1-associated scaffold protein-like
106601915	1.34	5.3e-07	1.2e-04	LOC106601915	suppressor of cytokine signaling 3-like
106567090	1.33	2.0e-04	1.8e-02	LOC106567090	tubulin alpha chain
106589042	1.32	2.2e-05	3.2e-03	LOC106589042	connective tissue growth factor-like
100195709	1.31	2.3e-39	5.3e-36	pkhf1	Pleckstrin homology domain-containing family F member 1
106561976	1.31	1.4e-04	1.3e-02	rrad	Ras-related associated with diabetes
106567334	1.3	3.9e-04	2.9e-02	LOC106567334	nuclear receptor subfamily 4 group A member 1-like
100195631	1.3	1.1e-08	3.8e-06	kcne4	potassium voltage-gated channel, Isk-related family, member 4
106579474	1.28	4.1e-04	3.0e-02	LOC106579474	MAP7 domain-containing protein 2-like
100194987	1.27	2.3e-07	5.9e-05	143g2	14-3-3 protein gamma-2
106572532	1.27	1.1e-07	2.9e-05	LOC106572532	nuclear receptor subfamily 4 group A member 1-like
100196868	1.26	9.1e-05	1.0e-02	uchl1	ubiquitin carboxyl-terminal esterase L1 (ubiquitin thiolesterase)
100306754	1.26	3.1e-24	3.6e-21	cxcr4	C-X-C chemokine receptor type 4
106564570	1.25	3.9e-07	9.7e-05	LOC106564570	transcription factor jun-B-like
106561046	1.24	3.5e-22	3.8e-19	LOC106561046	dual specificity protein phosphatase 8-like
100194872	1.24	2.7e-16	2.2e-13	junb	jun B proto-oncogene
106560959	1.22	8.5e-04	4.9e-02	LOC106560959	cytosolic carboxypeptidase 4-like
106590650	1.21	1.1e-18	9.8e-16	LOC106590650	immediate early response gene 2 protein-like
106573536	1.2	1.0e-04	1.1e-02	LOC106573536	fibronectin-like
100195422	1.19	2.4e-70	1.5e-66	tisb	Butyrate response factor 1
106572179	1.18	1.0e-05	1.7e-03	LOC106572179	stathmin-3-like
106564566	1.18	5.1e-16	3.7e-13	LOC106564566	transcription factor jun-B-like
106590110	1.17	1.7e-09	6.1e-07	LOC106590110	uncharacterized LOC106590110
106570526	1.17	2.0e-08	6.1e-06	LOC106570526	cyclic AMP-responsive element-binding protein 5-like
100195495	1.16	4.6e-04	3.3e-02	mmp13	Collagenase 3
106601729	1.16	5.4e-14	3.4e-11	LOC106601729	protein Tob1-like
106584182	1.15	1.7e-08	5.3e-06	LOC106584182	vascular endothelial growth factor A-A
100196052	1.15	1.2e-12	6.7e-10	fkbp5	FKBP prolyl isomerase 5
106580723	1.14	5.7e-45	2.1e-41	LOC106580723	tristetraprolin-like
106575053	1.14	2.6e-04	2.1e-02	LOC106575053	solute carrier family 15 member 1-like
106592412	1.12	1.1e-06	2.5e-04	LOC106592412	uncharacterized LOC106592412
106580395	1.1	8.9e-09	3.0e-06	LOC106580395	SET-binding protein-like
106565406	1.09	9.7e-25	1.2e-21	LOC106565406	nuclear receptor subfamily 4 group A member 1-like
106603939	1.09	4.5e-04	3.2e-02	LOC106603939	beta-2 adrenergic receptor-like
106566111	1.08	1.6e-07	4.4e-05	LOC106566111	protein slowmo homolog 2-like
106606193	1.07	5.4e-05	6.8e-03	LOC106606193	actin-related protein 2/3 complex subunit 1A-like
106609269	1.07	8.2e-05	9.3e-03	itih5	inter-alpha-trypsin inhibitor heavy chain 5
106612490	1.06	2.4e-06	4.8e-04	fosb	FBJ murine osteosarcoma viral oncogene homolog B
106577779	1.04	1.4e-14	8.8e-12	LOC106577779	uncharacterized LOC106577779
106600825	1.04	1.3e-10	5.7e-08	LOC106600825	nuclear receptor subfamily 1 group D member 1-like
106608192	1.04	2.2e-12	1.2e-09	LOC106608192	fos-related antigen 2-like
106568957	1.03	6.3e-16	4.5e-13	LOC106568957	angiopoietin-related protein 4-like
106606429	1.02	2.0e-07	5.1e-05	LOC106606429	suppressor of cytokine signaling 3-like
106577370	1.02	4.5e-04	3.2e-02	LOC106577370	rho GTPase-activating protein SYDE2-like
100195616	1.02	7.1e-09	2.4e-06	pdli3	PDZ and LIM domain protein 3
106577805	1.02	8.1e-05	9.2e-03	LOC106577805	extensin-like
106560481	1.02	4.8e-04	3.4e-02	foxd3	forkhead box D3
106568466	1.01	3.4e-04	2.6e-02	LOC106568466	uncharacterized serine-rich protein C215.13-like
106589387	1.01	3.5e-07	8.7e-05	LOC106589387	actin, aortic smooth muscle
106613694	1.01	2.9e-12	1.5e-09	LOC106613694	lipoprotein lipase-like
106605616	1.01	5.9e-09	2.0e-06	zbtb32	zinc finger and BTB domain containing 32
106563139	1	2.6e-25	3.4e-22	LOC106563139	tumor necrosis factor receptor superfamily member 10A-like
106571421	1	4.8e-08	1.4e-05	atf3	activating transcription factor 3
106613963	1	1.7e-08	5.4e-06	LOC106613963	transcription factor AP-1-like
106604564	1	2.0e-09	7.3e-07	LOC106604564	proteinase-activated receptor 4-like
106574553	0.99	1.4e-05	2.3e-03	LOC106574553	2-oxoglutarate receptor 1-like
106588002	0.99	3.0e-11	1.4e-08	LOC106588002	uncharacterized LOC106588002
106581841	0.99	9.6e-16	6.8e-13	LOC106581841	C-X-C chemokine receptor type 4-like
106568458	0.99	5.0e-10	2.0e-07	LOC106568458	Krueppel-like factor 4
100195060	0.98	1.5e-13	8.7e-11	LOC100195060	v-ets erythroblastosis virus E26 oncogene homolog 2 (avian)
100380359	0.98	2.3e-07	6.0e-05	sox4	SRY-box transcription factor 4
106580866	0.98	3.0e-12	1.5e-09	zgc:154093	uncharacterized LOC106580866
106568262	0.97	7.4e-04	4.5e-02	LOC106568262	uncharacterized LOC106568262
106567574	0.97	4.7e-06	8.7e-04	LOC106567574	ubiquitin carboxyl-terminal hydrolase 2-like
100286446	0.96	6.5e-08	1.9e-05	cnn1b	calponin 1, basic, smooth muscle, b
100196873	0.96	5.1e-07	1.2e-04	fhl1	Four and a half LIM domains protein 1
106608287	0.96	2.3e-04	2.0e-02	LOC106608287	extensin-like
106564161	0.94	7.7e-06	1.3e-03	gdnf	glial cell derived neurotrophic factor
106599802	0.94	6.4e-15	4.4e-12	cebpd	CCAAT enhancer binding protein delta
106604105	0.92	6.2e-18	5.4e-15	dusp1	dual specificity phosphatase 1
106563033	0.92	8.7e-10	3.3e-07	LOC106563033	proteinase-activated receptor 3-like
106604687	0.91	6.2e-10	2.4e-07	nocta	nocturnin a
106601356	0.91	1.2e-12	6.7e-10	LOC106601356	uncharacterized LOC106601356
106578961	0.91	2.9e-05	4.0e-03	acta2	actin alpha 2, smooth muscle
106580931	0.91	3.7e-06	6.9e-04	LOC106580931	A disintegrin and metalloproteinase with thrombospondin motifs 8-like
106571029	0.91	3.8e-11	1.8e-08	LOC106571029	uncharacterized LOC106571029
106590991	0.91	1.6e-04	1.5e-02	LOC106590991	octapeptide-repeat protein T2-like
100196184	0.9	5.6e-10	2.2e-07	cish	cytokine inducible SH2 containing protein
106610758	0.9	6.6e-05	7.9e-03	LOC106610758	uncharacterized LOC106610758
100500786	0.89	7.5e-04	4.5e-02	LOC100500786	arginase-1
106607080	0.89	1.3e-13	7.8e-11	LOC106607080	uncharacterized LOC106607080
106599020	0.88	6.8e-13	3.9e-10	LOC106599020	transcription factor jun-D-like
106599000	0.88	4.7e-04	3.4e-02	LOC106599000	transketolase-like protein 1
100196700	0.87	1.9e-11	9.2e-09	tagap	T-cell activation GTPase activating protein
100195489	0.87	1.1e-06	2.4e-04	ccr9	C-C chemokine receptor type 9
100195269	0.87	2.5e-04	2.1e-02	phop1	Probable phosphatase phospho1
106607496	0.87	1.7e-10	7.3e-08	LOC106607496	nuclear receptor subfamily 1 group D member 1-like
106585444	0.86	1.7e-08	5.3e-06	nr6a1a	nuclear receptor subfamily 6, group A, member 1a
106593628	0.85	1.5e-05	2.3e-03	LOC106593628	fibronectin-like
106579731	0.85	6.6e-07	1.5e-04	rdh10	retinol dehydrogenase 10
100136378	0.85	3.7e-11	1.7e-08	LOC100136378	nuclear receptor subfamily 1 group D member 2
106599993	0.84	1.2e-04	1.2e-02	LOC106599993	golgin subfamily A member 6-like protein 22
106586015	0.84	7.7e-04	4.6e-02	LOC106586015	interleukin-7 receptor subunit alpha-like
106604170	0.83	2.8e-10	1.2e-07	LOC106604170	uncharacterized LOC106604170
106569491	0.82	1.9e-06	3.8e-04	LOC106569491	C-X-C chemokine receptor type 4-like
106601989	0.82	2.1e-09	7.5e-07	LOC106601989	monocarboxylate transporter 4-like
106582746	0.82	1.7e-07	4.5e-05	LOC106582746	leiomodin-1-like
106601031	0.81	4.7e-13	2.7e-10	LOC106601031	coenzyme Q-binding protein COQ10 homolog, mitochondrial-like
106604926	0.81	5.7e-20	5.7e-17	LOC106604926	early growth response protein 1-like
106612265	0.81	3.6e-16	2.9e-13	tsc22d3	TSC22 domain family, member 3
106613608	0.81	1.5e-13	8.7e-11	LOC106613608	growth arrest and DNA damage-inducible protein GADD45 beta-like
106567866	0.8	2.4e-05	3.4e-03	il18bp	interleukin 18 binding protein
106566021	0.8	5.4e-07	1.3e-04	LOC106566021	protein phosphatase 1 regulatory subunit 12B-like
106613346	0.8	7.9e-04	4.7e-02	LOC106613346	ryanodine receptor 1-like
106606792	0.8	5.1e-11	2.3e-08	LOC106606792	immediate early response gene 2 protein-like
106565438	0.79	4.3e-04	3.1e-02	LOC106565438	tubulin alpha chain
106578689	0.79	8.9e-11	3.9e-08	LOC106578689	transcription factor Sox-17-alpha-A-like
106584368	0.79	3.1e-08	9.2e-06	LOC106584368	MAP kinase-interacting serine/threonine-protein kinase 2-like
106600411	0.79	2.1e-11	1.0e-08	jun	Jun proto-oncogene, AP-1 transcription factor subunit
100196689	0.79	6.5e-15	4.4e-12	cite2	Cbp/p300-interacting transactivator 2
106590691	0.79	3.5e-09	1.2e-06	csrnp1b	cysteine-serine-rich nuclear protein 1b
106602123	0.78	6.7e-05	8.0e-03	LOC106602123	ras-related protein Rab-33B-like
106598934	0.78	2.4e-07	6.0e-05	LOC106598934	growth arrest and DNA damage-inducible protein GADD45 alpha-like
106576619	0.78	1.3e-04	1.3e-02	LOC106576619	cysteine and glycine-rich protein 2
106578696	0.78	2.1e-04	1.9e-02	LOC106578696	carcinoembryonic antigen-related cell adhesion molecule 20-like
106592182	0.78	2.0e-09	7.1e-07	LOC106592182	protein Tob1-like
106565346	0.77	2.0e-06	4.0e-04	LOC106565346	peptidyl-prolyl cis-trans isomerase FKBP5-like
106575435	0.77	1.2e-04	1.2e-02	LOC106575435	Ig kappa chain V-V region MOPC 21-like
106613630	0.77	1.3e-07	3.6e-05	LOC106613630	transcription factor jun-D-like
106570356	0.77	7.5e-08	2.1e-05	LOC106570356	serine/threonine-protein kinase Sgk1-like
106567967	0.76	6.1e-34	1.0e-30	LOC106567967	uncharacterized LOC106567967
106566564	0.76	1.0e-05	1.7e-03	LOC106566564	NUAK family SNF1-like kinase 1
106608383	0.75	1.2e-07	3.3e-05	LOC106608383	zinc finger CCHC domain-containing protein 24-like
106602906	0.75	9.2e-08	2.6e-05	LOC106602906	fos-related antigen 2-like
106593156	0.75	2.6e-04	2.1e-02	LOC106593156	liprin-alpha-3-like
106585195	0.75	8.5e-11	3.8e-08	gadd45ga	growth arrest and DNA-damage-inducible, gamma a
106572480	0.75	3.3e-08	9.8e-06	LOC106572480	CCAAT/enhancer-binding protein beta-like
106565752	0.75	1.4e-10	6.1e-08	LOC106565752	class E basic helix-loop-helix protein 40-like
106607252	0.74	5.8e-08	1.7e-05	LOC106607252	ADP-ribosylation factor-like protein 5B
106566201	0.74	6.6e-04	4.2e-02	LOC106566201	60S ribosomal protein L32-like
106567770	0.74	2.2e-06	4.4e-04	npas2	neuronal PAS domain protein 2
106612842	0.74	1.1e-04	1.2e-02	abhd15a	abhydrolase domain containing 15a
100194953	0.73	1.9e-12	1.0e-09	irf4l	interferon regulatory factor 4 like
106565395	0.73	3.0e-10	1.2e-07	LOC106565395	transcription factor SOX-4-like
106577897	0.72	1.8e-05	2.6e-03	LOC106577897	plasminogen activator inhibitor 1-like
106568895	0.72	5.3e-04	3.6e-02	LOC106568895	ribosome biogenesis protein NSA2 homolog
106570052	0.72	9.3e-06	1.6e-03	LOC106570052	phosphatidate phosphatase LPIN1-like
106560616	0.71	3.9e-04	2.9e-02	LOC106560616	solute carrier organic anion transporter family member 2A1-like
106593443	0.7	4.2e-04	3.1e-02	LOC106593443	fructose-1,6-bisphosphatase 1-like
106611047	0.7	1.7e-06	3.5e-04	tgfb3	transforming growth factor beta 3
106568685	0.69	3.5e-10	1.4e-07	LOC106568685	prostaglandin E2 receptor EP4 subtype-like
106591137	0.69	1.1e-04	1.1e-02	LOC106591137	uncharacterized LOC106591137
106564971	0.69	1.9e-04	1.7e-02	LOC106564971	myeloid-associated differentiation marker-like
106601606	0.69	6.1e-04	4.0e-02	rundc3a	RUN domain containing 3A
106592167	0.69	5.5e-04	3.7e-02	LOC106592167	polycystin-1-like
106602708	0.69	6.0e-21	6.3e-18	zfp36l1a	zinc finger protein 36, C3H type-like 1a
106583303	0.68	1.7e-07	4.5e-05	LOC106583303	nuclear receptor subfamily 1 group D member 1-like
106607038	0.68	1.9e-10	8.0e-08	LOC106607038	transcription factor jun-B-like
106580425	0.68	3.0e-04	2.4e-02	LOC106580425	tissue-type plasminogen activator-like
106575072	0.68	1.2e-06	2.7e-04	LOC106575072	cyclin-dependent kinase inhibitor 1B-like
106567966	0.67	5.9e-08	1.7e-05	LOC106567966	uncharacterized LOC106567966
106582008	0.67	4.1e-06	7.8e-04	LOC106582008	filamin A-interacting protein 1-like
100380427	0.67	1.4e-05	2.2e-03	errfi	ERBB receptor feedback inhibitor 1
106596909	0.66	1.4e-08	4.7e-06	LOC106596909	transcription factor SOX-4-like
106575217	0.66	2.9e-09	1.0e-06	LOC106575217	NGFI-A-binding protein 1-like
106604600	0.66	8.2e-04	4.8e-02	LOC106604600	protocadherin-18-like
106612541	0.66	6.5e-06	1.2e-03	LOC106612541	A disintegrin and metalloproteinase with thrombospondin motifs 8-like
106580476	0.66	4.1e-08	1.2e-05	dusp2	dual specificity phosphatase 2
101448010	0.65	1.8e-14	1.1e-11	btg2	BTG2 protein
106570589	0.65	6.2e-04	4.0e-02	LOC106570589	integrin beta-8-like
106568978	0.65	4.1e-04	3.0e-02	LOC106568978	GTPase-activating Rap/Ran-GAP domain-like protein 3
106562509	0.65	2.7e-07	7.0e-05	LOC106562509	protein FAM214A-like
100194692	0.64	5.5e-05	6.8e-03	LOC100194692	Krueppel-like factor 11
106562446	0.63	2.3e-05	3.2e-03	LOC106562446	nuclear factor of activated T-cells, cytoplasmic 3-like
106585959	0.63	1.9e-04	1.8e-02	LOC106585959	prediced GPI-anchored protein 23-like
106600446	0.63	1.3e-04	1.3e-02	LOC106600446	C-C motif chemokine 4-like
106591821	0.63	4.6e-05	5.9e-03	LOC106591821	heterogeneous nuclear ribonucleoprotein U-like protein 1
106578239	0.63	4.8e-04	3.4e-02	LOC106578239	TSC22 domain family protein 4-like
106609234	0.63	5.0e-12	2.5e-09	LOC106609234	cyclin-dependent kinase inhibitor 1B-like
100194884	0.62	1.0e-07	2.9e-05	cebpb	CCAAT enhancer binding protein beta
106586664	0.62	1.1e-09	4.3e-07	LOC106586664	insulin receptor substrate 2-like
106601053	0.62	5.7e-05	7.0e-03	LOC106601053	probable G-protein coupled receptor 146
100195240	0.62	5.0e-16	3.7e-13	tisd	Butyrate response factor 2
106590153	0.62	1.1e-05	1.8e-03	LOC106590153	transcription factor Sox-17-alpha-A-like
106567831	0.62	1.8e-04	1.7e-02	LOC106567831	transgelin-2-like
106594197	0.61	1.6e-05	2.3e-03	LOC106594197	neurobeachin-like protein 2
106580797	0.61	1.8e-18	1.6e-15	ssh2	slingshot protein phosphatase 2
100194838	0.61	2.3e-06	4.5e-04	pim3	Serine/threonine-protein kinase Pim-3
106603810	0.61	1.1e-04	1.1e-02	atp5mf	ATP synthase membrane subunit f
100196753	0.61	1.3e-09	4.9e-07	i2b2b	Interferon regulatory factor 2-binding protein 2-B
106576023	0.6	7.3e-05	8.5e-03	LOC106576023	proline and serine-rich protein 2-like
106576984	0.6	2.2e-04	1.9e-02	asrgl1	asparaginase and isoaspartyl peptidase 1
106577261	0.6	5.2e-05	6.5e-03	LOC106577261	probable JmjC domain-containing histone demethylation protein 2C
100195488	0.6	1.2e-04	1.2e-02	par2	Proteinase-activated receptor 2
106574413	0.6	3.7e-05	5.0e-03	LOC106574413	E3 ubiquitin-protein ligase Midline-1-like
106613792	0.59	2.3e-05	3.2e-03	LOC106613792	SHC-transforming protein 2-like
106606848	0.59	4.4e-07	1.1e-04	tnfsf18	TNF superfamily member 18
106608521	0.59	8.3e-04	4.8e-02	LOC106608521	RELT-like protein 1
106580577	0.58	7.3e-15	4.9e-12	LOC106580577	G protein-coupled receptor kinase 5-like
106573930	0.58	4.5e-06	8.4e-04	LOC106573930	growth arrest and DNA damage-inducible protein GADD45 beta-like
100196207	0.58	5.3e-06	9.7e-04	tnr5	Tumor necrosis factor receptor superfamily member 5
106567822	0.58	3.2e-04	2.5e-02	LOC106567822	mitochondrial uncoupling protein 2-like
106576205	0.58	1.2e-05	1.9e-03	LOC106576205	filamin-C-like
106576678	0.58	5.2e-04	3.5e-02	LOC106576678	uncharacterized LOC106576678
106573032	0.57	7.0e-05	8.2e-03	LOC106573032	neurobeachin-like protein 2
106569826	0.57	3.1e-06	5.9e-04	LOC106569826	neurturin-like
106612341	0.57	6.5e-04	4.2e-02	mxd3	MAX dimerization protein 3
106590170	0.57	1.4e-09	5.3e-07	LOC106590170	dual specificity protein phosphatase 5-like
106600212	0.57	4.8e-04	3.4e-02	LOC106600212	C-X-C chemokine receptor type 4-like
106565379	0.57	2.2e-04	1.9e-02	LOC106565379	lysyl oxidase homolog 2A-like
106582419	0.57	1.9e-07	5.0e-05	LOC106582419	ADP-ribosylation factor-like protein 4C
106603161	0.56	2.2e-05	3.2e-03	slc3a2b	solute carrier family 3 member 2b
106564480	0.56	1.6e-06	3.4e-04	LOC106564480	dual specificity protein phosphatase 5-like
100194988	0.56	1.7e-06	3.5e-04	spy1	sprouty homolog 1
106612460	0.56	2.8e-06	5.3e-04	sik2b	salt-inducible kinase 2b
106604241	0.56	3.6e-04	2.8e-02	LOC106604241	uncharacterized LOC106604241
106581923	0.55	5.5e-08	1.6e-05	LOC106581923	NGFI-A-binding protein 1-like
106606585	0.55	6.7e-04	4.3e-02	LOC106606585	TOM1-like protein 2
106591398	0.55	1.6e-04	1.5e-02	LOC106591398	polycystin-1
106562490	0.55	5.2e-05	6.5e-03	LOC106562490	putative protein TPRXL
106602133	0.55	2.2e-05	3.2e-03	LOC106602133	dynein heavy chain 6, axonemal-like
106590005	0.55	6.3e-04	4.1e-02	LOC106590005	interferon regulatory factor 2-binding protein 2-A-like
106584280	0.54	9.7e-05	1.1e-02	LOC106584280	transcription factor AP-1-like
106589406	0.54	7.8e-04	4.6e-02	gch2	GTP cyclohydrolase 2
106591996	0.54	1.9e-08	5.9e-06	LOC106591996	proto-oncogene c-Rel-like
106582130	0.53	2.7e-04	2.2e-02	LOC106582130	insulin receptor substrate 2-like
106587994	0.52	1.5e-04	1.5e-02	LOC106587994	uncharacterized LOC106587994
106577169	0.52	2.1e-05	3.1e-03	LOC106577169	zinc finger CCHC domain-containing protein 24
106612592	0.52	5.1e-06	9.3e-04	LOC106612592	cdc42 effector protein 2-like
106611807	0.52	7.0e-07	1.6e-04	LOC106611807	vinculin
106565625	0.52	8.8e-05	9.9e-03	LOC106565625	solute carrier family 41 member 1-like
106573601	0.52	6.6e-11	3.0e-08	LOC106573601	midnolin-like
106594629	0.51	9.7e-05	1.1e-02	LOC106594629	probable JmjC domain-containing histone demethylation protein 2C
106561689	0.51	4.6e-06	8.5e-04	LOC106561689	transmembrane and coiled-coil domains protein 3-like
106605774	0.51	8.6e-04	4.9e-02	dbp	D-box binding PAR bZIP transcription factor
100196807	0.51	1.2e-04	1.2e-02	LOC100196807	RAS p21 protein activator 2
106567189	0.51	9.9e-07	2.2e-04	LOC106567189	Krueppel-like factor 11
106611175	0.51	5.4e-05	6.7e-03	nfkbiab	nuclear factor of kappa light polypeptide gene enhancer in B-cells inhibitor, alpha b
106593105	0.5	7.2e-04	4.5e-02	LOC106593105	transducin-like enhancer protein 1
106585128	0.5	8.2e-04	4.8e-02	LOC106585128	uncharacterized protein C8orf4 homolog
106596333	0.5	9.9e-05	1.1e-02	zfyve9	zinc finger FYVE-type containing 9
106575115	0.5	7.5e-05	8.7e-03	adamts1	ADAM metallopeptidase with thrombospondin type 1 motif, 1
106606393	0.5	8.4e-06	1.4e-03	LOC106606393	tripartite motif-containing protein 16-like
106572531	0.5	6.7e-06	1.2e-03	LOC106572531	general receptor for phosphoinositides 1-associated scaffold protein-like
100194572	0.5	4.2e-05	5.5e-03	LOC100194572	phosphoglucomutase 1
100194694	0.5	7.5e-06	1.3e-03	sqstm1	sequestosome 1
106577618	0.5	1.3e-04	1.3e-02	LOC106577618	synaptopodin-2-like
106613743	0.49	2.2e-06	4.4e-04	midn	midnolin
106571212	0.49	7.3e-06	1.3e-03	LOC106571212	dual specificity protein phosphatase 10-like
106603198	0.49	4.5e-05	5.8e-03	LOC106603198	period circadian protein homolog 1-like
100286592	0.49	9.0e-05	1.0e-02	ndufb3	NADH:ubiquinone oxidoreductase subunit B3
106565463	0.49	2.1e-09	7.4e-07	LOC106565463	nuclear receptor subfamily 1 group D member 1-like
106564887	0.49	1.5e-05	2.3e-03	LOC106564887	axin-2-like
106563187	0.49	8.3e-06	1.4e-03	slc35e4	solute carrier family 35 member E4
106562488	0.49	8.3e-04	4.8e-02	LOC106562488	protein FAM214A-like
106593556	0.48	3.2e-04	2.6e-02	LOC106593556	unconventional myosin-IXa-like
106579855	0.48	2.3e-04	2.0e-02	egr3	early growth response 3
106609351	0.48	2.0e-05	2.9e-03	LOC106609351	uncharacterized LOC106609351
100196442	0.48	2.4e-04	2.0e-02	ga45g	Growth arrest and DNA-damage-inducible protein GADD45 gamma
106602132	0.48	7.6e-04	4.6e-02	LOC106602132	dynein heavy chain 6, axonemal-like
106601120	0.47	2.9e-05	4.0e-03	mafk	v-maf avian musculoaponeurotic fibrosarcoma oncogene homolog K
106600984	0.47	2.9e-06	5.6e-04	LOC106600984	ADP-ribosylation factor-like protein 5B
106613620	0.47	7.6e-06	1.3e-03	si:ch211-1a19.3	uncharacterized LOC106613620
106612193	0.47	1.9e-04	1.7e-02	si:dkey-27i16.2	regulator of cell cycle RGCC-like
106580518	0.47	3.6e-06	6.8e-04	LOC106580518	zinc metalloproteinase-disintegrin-like brevilysin H2a
106612392	0.47	1.7e-04	1.6e-02	LOC106612392	striatin-4-like
100380346	0.47	2.6e-06	5.1e-04	mych	myelocytomatosis oncogene homolog
106599547	0.47	7.7e-07	1.7e-04	LOC106599547	integral membrane protein 2C-like
106584037	0.46	1.3e-08	4.1e-06	LOC106584037	cAMP-specific 3',5'-cyclic phosphodiesterase 4B-like
106585876	0.46	1.3e-04	1.3e-02	ppm1f	protein phosphatase, Mg2+/Mn2+ dependent 1F
100380299	0.46	6.0e-05	7.3e-03	actn1	actinin alpha 1
106594083	0.46	1.9e-06	3.8e-04	LOC106594083	serine/threonine-protein kinase Sgk1
106583325	0.45	1.6e-04	1.5e-02	sox12	SRY-box transcription factor 12
106573907	0.45	6.8e-04	4.3e-02	LOC106573907	transcription factor jun-D-like
106587818	0.45	9.0e-05	1.0e-02	LOC106587818	abhydrolase domain-containing protein 2-A-like
100195918	0.44	1.3e-05	2.0e-03	plk2	polo like kinase 2
100195402	0.44	1.9e-04	1.7e-02	txnip	thioredoxin interacting protein
106585891	0.44	1.1e-04	1.1e-02	LOC106585891	iporin-like
106560921	0.44	1.2e-04	1.2e-02	snrkb	SNF related kinase b
100194732	0.44	5.3e-07	1.2e-04	LOC100194732	checkpoint suppressor 1-like
106563686	0.44	1.2e-05	1.9e-03	LOC106563686	malignant fibrous histiocytoma-amplified sequence 1 homolog
106607670	0.44	6.6e-07	1.5e-04	tiam2	TIAM Rac1 associated GEF 2
106593013	0.44	7.9e-06	1.4e-03	LOC106593013	probable global transcription activator SNF2L2
106587624	0.43	2.5e-04	2.1e-02	LOC106587624	nuclear factor of activated T-cells, cytoplasmic 3-like
106609676	0.43	3.3e-04	2.6e-02	LOC106609676	calcium-independent phospholipase A2-gamma-like
106600168	0.43	5.6e-04	3.8e-02	LOC106600168	arrestin red cell isoform 2-like
100195718	0.43	4.3e-04	3.1e-02	tp8l2	Tumor necrosis factor, alpha-induced protein 8-like protein 2
106601178	0.43	2.3e-04	2.0e-02	LOC106601178	NF-kappa-B inhibitor alpha-like
106605348	0.43	7.2e-04	4.5e-02	prdm1	PR/SET domain 1
106568734	0.43	3.5e-04	2.8e-02	LOC106568734	regulator of G-protein signaling 21-like
106563389	0.43	1.6e-04	1.5e-02	LOC106563389	period circadian protein homolog 1-like
106571222	0.42	3.3e-11	1.5e-08	LOC106571222	NF-kappa-B inhibitor alpha-like
106607663	0.42	2.6e-05	3.7e-03	klf11a	Kruppel-like factor 11a
106568053	0.42	8.5e-05	9.5e-03	LOC106568053	uncharacterized protein CXorf21 homolog
106563231	0.42	7.7e-04	4.6e-02	LOC106563231	gelsolin-like
106575548	0.42	3.0e-04	2.4e-02	si:ch211-132g1.7	prostaglandin F2 receptor negative regulator-like
100195403	0.42	4.4e-04	3.2e-02	ip6k2	inositol hexaphosphate kinase 2
106563264	0.41	9.9e-05	1.1e-02	LOC106563264	G-protein-signaling modulator 1-like
100194824	0.41	1.4e-05	2.3e-03	i2b2a	Interferon regulatory factor 2-binding protein 2-A
100194950	0.41	6.3e-04	4.1e-02	klhl6	kelch-like family member 6
106613237	0.4	1.3e-04	1.3e-02	LOC106613237	cGMP-dependent 3',5'-cyclic phosphodiesterase-like
106563018	0.4	6.7e-10	2.6e-07	LOC106563018	phosphatidylinositol 3-kinase regulatory subunit alpha-like
106571003	0.4	1.3e-04	1.3e-02	ccm2	CCM2 scaffold protein
106564826	0.4	1.5e-04	1.4e-02	LOC106564826	interferon regulatory factor 2-binding protein 2-B-like
106560463	0.4	4.9e-04	3.5e-02	pde4ba	phosphodiesterase 4B, cAMP-specific a
106596167	0.39	5.4e-04	3.7e-02	LOC106596167	nuclear distribution protein nudE homolog 1-like
106573165	0.39	6.2e-04	4.0e-02	LOC106573165	teashirt homolog 3-like
106607746	0.39	1.0e-04	1.1e-02	LOC106607746	probable ribonuclease ZC3H12D
106595515	0.39	7.3e-04	4.5e-02	LOC106595515	monocarboxylate transporter 4-like
106581451	0.39	6.3e-06	1.1e-03	tiparp	TCDD-inducible poly(ADP-ribose) polymerase
106564678	0.38	3.9e-04	2.9e-02	LOC106564678	phosphoinositide 3-kinase regulatory subunit 5-like
106562167	0.38	3.0e-04	2.4e-02	LOC106562167	protein CBFA2T3-like
106566054	0.38	9.7e-05	1.1e-02	LOC106566054	leiomodin-1-like
106604080	0.38	9.7e-06	1.6e-03	rps6kal	ribosomal protein S6 kinase a, like
106602234	0.36	6.5e-05	7.8e-03	LOC106602234	E3 ubiquitin-protein ligase DTX4-like
100380298	0.36	6.6e-05	7.9e-03	nfkb2	nuclear factor of kappa light polypeptide gene enhancer in B-cells 2, p49/p100
106590608	0.36	5.6e-05	6.9e-03	LOC106590608	methionine synthase reductase-like
106607301	0.36	2.3e-05	3.2e-03	LOC106607301	serine/threonine-protein kinase 17A-like
106571305	0.36	6.3e-05	7.6e-03	LOC106571305	ribonuclease ZC3H12A-like
106577320	0.36	6.8e-04	4.3e-02	pald1a	phosphatase domain containing paladin 1a
106581433	0.36	8.4e-04	4.8e-02	LOC106581433	pentraxin-related protein PTX3-like
106565979	0.36	5.9e-04	3.9e-02	LOC106565979	cytokine-inducible SH2-containing protein-like
106586692	0.36	5.7e-05	7.0e-03	LOC106586692	serine/threonine-protein kinase SIK2-like
106566379	0.35	3.3e-04	2.6e-02	LOC106566379	solute carrier family 25 member 33
106608977	0.35	1.1e-04	1.1e-02	LOC106608977	MKL/myocardin-like protein 1
100136498	0.35	4.0e-07	9.8e-05	LOC100136498	macrophage migration inhibitory factor
106607598	0.34	7.2e-04	4.5e-02	LOC106607598	NF-kappa-B inhibitor alpha-like
106570537	0.33	6.1e-07	1.4e-04	LOC106570537	inactive phospholipase C-like protein 2
106568722	0.33	4.7e-04	3.3e-02	LOC106568722	cAMP-specific 3',5'-cyclic phosphodiesterase 4B-like
106598452	0.33	1.8e-04	1.7e-02	LOC106598452	cAMP-specific 3',5'-cyclic phosphodiesterase 4B-like
106579839	0.33	6.4e-04	4.1e-02	adgra2	adhesion G protein-coupled receptor A2
106608090	0.33	1.6e-05	2.3e-03	LOC106608090	CLOCK-interacting pacemaker-like
106589524	0.33	6.4e-04	4.1e-02	LOC106589524	MKL/myocardin-like protein 1
106561687	0.33	4.6e-05	5.9e-03	rc3h2	ring finger and CCCH-type domains 2
106594155	0.33	8.4e-04	4.8e-02	arhgef3l	Rho guanine nucleotide exchange factor (GEF) 3, like
106604673	0.33	8.7e-04	4.9e-02	kdm2ab	lysine (K)-specific demethylase 2Ab
106600995	0.32	7.7e-04	4.6e-02	LOC106600995	C-type mannose receptor 2-like
106591034	0.31	5.0e-04	3.5e-02	LOC106591034	glycogenin-1-like
100196282	0.31	3.9e-04	2.9e-02	rgs18	regulator of G-protein signaling 18
106599501	0.3	1.1e-05	1.8e-03	LOC106599501	cAMP-responsive element modulator-like
106571332	0.3	1.2e-04	1.2e-02	LOC106571332	transcription regulator protein BACH2-like
106570630	0.29	1.2e-04	1.2e-02	LOC106570630	CLIP-associating protein 2-like
100196599	0.26	9.0e-05	1.0e-02	zfand5b	zinc finger, AN1-type domain 5b
106603519	0.25	3.6e-04	2.8e-02	LOC106603519	vacuole membrane protein 1-like
106563046	0.25	3.7e-04	2.8e-02	LOC106563046	junction-mediating and -regulatory protein-like
106560593	0.25	7.5e-04	4.5e-02	tm4sf18	transmembrane 4 L six family member 18
106609285	0.24	2.4e-04	2.0e-02	LOC106609285	cyclin-dependent kinase 17-like
106603635	0.24	3.1e-05	4.2e-03	LOC106603635	centromere/kinetochore protein zw10 homolog
106564952	0.24	7.4e-04	4.5e-02	LOC106564952	zinc finger protein Aiolos-like
106565459	0.23	1.8e-04	1.7e-02	LOC106565459	heterogeneous nuclear ribonucleoprotein A1-like
106611989	0.23	6.9e-04	4.3e-02	LOC106611989	uncharacterized protein KIAA1211-like
106591101	0.22	3.7e-04	2.8e-02	LOC106591101	ras-related protein Rab-10
100196616	0.19	2.8e-04	2.3e-02	marchf3	membrane associated ring-CH-type finger 3
106586745	0.17	4.7e-04	3.4e-02	LOC106586745	DDB1- and CUL4-associated factor 6-like
106600717	0.14	6.6e-04	4.2e-02	nudt9	nudix (nucleoside diphosphate linked moiety X)-type motif 9
100137036	-0.16	4.5e-04	3.3e-02	brd2	bromodomain containing 2
106564342	-0.16	7.9e-04	4.7e-02	slc26a11	solute carrier family 26 member 11
106572078	-0.17	6.7e-04	4.3e-02	trpc4ap	transient receptor potential cation channel subfamily C member 4 associated protein
106570322	-0.18	3.9e-04	2.9e-02	LOC106570322	serine/threonine-protein phosphatase 1 regulatory subunit 10-like
106562949	-0.18	8.4e-05	9.5e-03	LOC106562949	torsin-1A-like
106588341	-0.19	5.5e-04	3.7e-02	LOC106588341	protein FAM63A-like
100194781	-0.19	7.9e-05	9.1e-03	lamp2	lysosomal-associated membrane protein 2
106579244	-0.2	7.9e-04	4.7e-02	luc7l	LUC7-like (S. cerevisiae)
100286541	-0.2	2.9e-04	2.4e-02	nif3l1	NIF3 NGG1 interacting factor 3-like 1 (S. cerevisiae)
106603769	-0.2	7.8e-04	4.6e-02	dcps	decapping enzyme, scavenger
106572167	-0.21	7.0e-04	4.4e-02	si:dkeyp-110g5.4	uncharacterized LOC106572167
106582468	-0.21	5.6e-05	6.9e-03	LOC106582468	alkyldihydroxyacetonephosphate synthase, peroxisomal-like
100195047	-0.21	4.2e-04	3.1e-02	face1	CAAX prenyl protease 1 homolog
106586258	-0.22	1.3e-04	1.3e-02	ino80d	INO80 complex subunit D
106607899	-0.22	1.2e-04	1.2e-02	rsph9	radial spoke head component 9
106580783	-0.22	9.0e-05	1.0e-02	LOC106580783	adapter molecule crk-like
106584027	-0.22	3.5e-04	2.7e-02	coq3	coenzyme Q3 methyltransferase
106580060	-0.22	2.3e-04	2.0e-02	cssa20h9orf85	chromosome ssa20 C9orf85 homolog
106575604	-0.22	3.2e-05	4.3e-03	LOC106575604	carboxy-terminal domain RNA polymerase II polypeptide A small phosphatase 1-like
106571041	-0.22	2.3e-04	2.0e-02	LOC106571041	dihydrolipoyllysine-residue succinyltransferase component of 2-oxoglutarate dehydrogenase complex, mitochondrial-like
106604139	-0.22	7.2e-04	4.4e-02	LOC106604139	matrin-3-like
100194816	-0.23	2.2e-04	2.0e-02	dpagt1	dolichyl-phosphate (UDP-N-acetylglucosamine) N-acetylglucosaminephosphotransferase 1 (GlcNAc-1-P transferase)
100380536	-0.23	5.9e-04	3.9e-02	mbip	MAP3K12 binding inhibitory protein 1
106563927	-0.23	3.7e-05	4.9e-03	LOC106563927	uncharacterized LOC106563927
100286529	-0.23	3.8e-04	2.9e-02	rragc	Ras-related GTP binding C
106578405	-0.23	3.3e-05	4.4e-03	pign	phosphatidylinositol glycan anchor biosynthesis, class N
106589278	-0.23	5.2e-04	3.6e-02	LOC106589278	male-specific lethal 1-like 1
106588707	-0.24	3.2e-05	4.3e-03	LOC106588707	serine/threonine-protein phosphatase 1 regulatory subunit 10-like
100196341	-0.24	1.7e-04	1.6e-02	spcs2	signal peptidase complex subunit 2
106612887	-0.24	2.7e-05	3.7e-03	cul5	cullin 5
100196862	-0.24	2.3e-04	2.0e-02	pigp	phosphatidylinositol glycan anchor biosynthesis, class P
106561513	-0.24	7.7e-04	4.6e-02	bmt2	base methyltransferase of 25S rRNA 2 homolog
106573911	-0.25	2.5e-04	2.1e-02	ddx49	DEAD (Asp-Glu-Ala-Asp) box polypeptide 49
106585494	-0.25	6.9e-04	4.3e-02	LOC106585494	uncharacterized protein C12orf43-like
106581581	-0.25	1.4e-04	1.3e-02	LOC106581581	probable asparagine--tRNA ligase, mitochondrial
106581779	-0.25	7.4e-04	4.5e-02	ppig	peptidylprolyl isomerase G
106571907	-0.25	1.4e-04	1.4e-02	LOC106571907	transcription cofactor vestigial-like protein 4
106576584	-0.25	6.8e-04	4.3e-02	LOC106576584	zinc finger protein 624-like
106605053	-0.26	6.1e-07	1.4e-04	LOC106605053	receptor-binding cancer antigen expressed on SiSo cells-like
106569418	-0.26	2.9e-04	2.4e-02	LOC106569418	uncharacterized protein C18orf25-like
100195561	-0.26	7.4e-04	4.5e-02	npc2.1	NPC intracellular cholesterol transporter 2, tandem duplicate 1
106605805	-0.26	2.0e-04	1.8e-02	LOC106605805	zinc finger protein 501-like
106613876	-0.26	7.5e-04	4.5e-02	LOC106613876	tetratricopeptide repeat protein 14-like
100194944	-0.26	5.1e-04	3.5e-02	v26bb	Vacuolar protein sorting-associated protein 26B-B
106603542	-0.26	4.8e-04	3.4e-02	LOC106603542	52 kDa repressor of the inhibitor of the protein kinase-like
106565201	-0.26	7.1e-04	4.4e-02	lyar	Ly1 antibody reactive homolog (mouse)
106569540	-0.26	3.7e-04	2.8e-02	plekhj1	pleckstrin homology domain containing, family J member 1
100380821	-0.26	7.9e-04	4.7e-02	gsh0	Glutamate--cysteine ligase regulatory subunit
106581770	-0.26	8.6e-04	4.9e-02	LOC106581770	cytochrome b reductase 1
106561296	-0.26	7.5e-04	4.5e-02	znf774	zinc finger protein 774
106568739	-0.27	2.9e-04	2.4e-02	LOC106568739	profilin-2-like
100196356	-0.27	6.0e-04	4.0e-02	bola3	BolA-like protein 3
100194756	-0.27	5.9e-04	3.9e-02	nmnat1	nicotinamide nucleotide adenylyltransferase 1
106572398	-0.27	2.0e-04	1.8e-02	LOC106572398	F-box only protein 44-like
106566500	-0.27	2.3e-04	2.0e-02	zgc:86609	TMCO1/EMC3 family protein
106569979	-0.27	2.9e-04	2.4e-02	LOC106569979	uncharacterized LOC106569979
106567884	-0.27	6.6e-05	7.9e-03	LOC106567884	zinc finger protein 3-like
106576870	-0.28	4.4e-04	3.2e-02	cxcl12a	chemokine (C-X-C motif) ligand 12a (stromal cell-derived factor 1)
106603095	-0.28	6.4e-04	4.1e-02	LOC106603095	WD repeat-containing protein 73-like
106599847	-0.28	3.4e-04	2.6e-02	LOC106599847	cyclin-dependent-like kinase 5
106608487	-0.28	8.2e-05	9.3e-03	LOC106608487	butyrophilin subfamily 1 member A1-like
106586733	-0.28	5.1e-04	3.5e-02	LOC106586733	uncharacterized LOC106586733
100196436	-0.28	8.6e-04	4.9e-02	eef2kmt	eukaryotic elongation factor 2 lysine methyltransferase
106589909	-0.28	6.2e-04	4.0e-02	LOC106589909	ribosome-binding protein 1-like
106567998	-0.28	8.3e-04	4.8e-02	cnot8	CCR4-NOT transcription complex, subunit 8
106608310	-0.28	5.1e-04	3.5e-02	LOC106608310	gastrula zinc finger protein XlCGF57.1-like
106587103	-0.28	2.3e-04	2.0e-02	acp2	acid phosphatase 2, lysosomal
106562287	-0.28	8.2e-04	4.8e-02	LOC106562287	ER membrane protein complex subunit 8-like
106579303	-0.28	5.8e-04	3.9e-02	LOC106579303	syntaxin-4-like
106590425	-0.28	7.8e-04	4.6e-02	LOC106590425	GRB2-associated and regulator of MAPK protein-like
106588949	-0.28	8.5e-04	4.9e-02	LOC106588949	protein FAM133-like
106568757	-0.28	2.3e-04	2.0e-02	LOC106568757	Krueppel-like factor 9
106601401	-0.29	8.2e-05	9.3e-03	LOC106601401	uncharacterized LOC106601401
106566739	-0.29	7.3e-04	4.5e-02	psma7	proteasome 20S subunit alpha 7
106563227	-0.29	2.3e-04	2.0e-02	LOC106563227	WD repeat-containing protein 5
106576039	-0.29	4.7e-04	3.4e-02	LOC106576039	SLIT-ROBO Rho GTPase-activating protein 1-like
106607461	-0.29	7.4e-05	8.6e-03	abraxas2	abraxas 2, BRISC complex subunit
106568623	-0.29	8.5e-04	4.9e-02	LOC106568623	SAYSvFN domain-containing protein 1-like
106561938	-0.3	6.2e-04	4.0e-02	LOC106561938	39S ribosomal protein L21, mitochondrial-like
106564900	-0.3	4.3e-04	3.1e-02	LOC106564900	zinc finger protein 182-like
106600761	-0.3	1.6e-04	1.5e-02	baxb	BCL2 associated X, apoptosis regulator b
106587329	-0.3	4.8e-05	6.1e-03	usp10	ubiquitin specific peptidase 10
100195125	-0.3	4.1e-04	3.0e-02	bcl7b	B-cell CLL/lymphoma 7b
106600207	-0.3	5.5e-07	1.3e-04	LOC106600207	caspase-8-like
106571962	-0.3	1.4e-04	1.4e-02	gnas	GNAS complex locus
106570017	-0.3	4.2e-05	5.5e-03	LOC106570017	dolichol phosphate-mannose biosynthesis regulatory protein-like
100196165	-0.31	2.3e-05	3.2e-03	pdcd2	programmed cell death 2
106568223	-0.31	4.0e-05	5.2e-03	LOC106568223	transmembrane protein 120B
106568193	-0.31	8.0e-04	4.7e-02	LOC106568193	TP53-regulated inhibitor of apoptosis 1-like
106560801	-0.31	1.3e-05	2.1e-03	LOC106560801	nuclear receptor subfamily 2 group F member 2
100195781	-0.31	3.1e-04	2.5e-02	pfdn5	prefoldin 5
106605365	-0.31	3.9e-04	2.9e-02	LOC106605365	uncharacterized LOC106605365
106608618	-0.32	5.5e-04	3.7e-02	LOC106608618	serine/threonine-protein kinase ppk4-like
106571594	-0.32	7.0e-04	4.4e-02	LOC106571594	tripartite motif-containing protein 35-like
106607575	-0.32	4.0e-04	3.0e-02	LOC106607575	zinc finger CCHC domain-containing protein 10-like
106573402	-0.32	8.4e-04	4.8e-02	rabl2a	RAB, member of RAS oncogene family like 2A
106603889	-0.32	7.3e-04	4.5e-02	LOC106603889	ubiquitin-like domain-containing CTD phosphatase 1
106572837	-0.32	1.6e-06	3.4e-04	LOC106572837	TBC1 domain family member 22B-like
106587430	-0.32	1.7e-04	1.6e-02	pygo1	pygopus family PHD finger 1
106567094	-0.32	3.3e-04	2.6e-02	LOC106567094	fat storage-inducing transmembrane protein 2-like
106611060	-0.33	2.6e-04	2.2e-02	LOC106611060	rRNA-processing protein FCF1 homolog
106570375	-0.33	2.1e-04	1.8e-02	LOC106570375	serine/arginine-rich splicing factor 10-like
106584543	-0.33	3.2e-04	2.5e-02	LOC106584543	TIR domain-containing adapter molecule 1-like
106587314	-0.33	1.5e-05	2.3e-03	LOC106587314	E3 ubiquitin-protein ligase TRIM39-like
106581233	-0.33	8.1e-05	9.2e-03	LOC106581233	methyltransferase-like protein 6
106587699	-0.33	4.9e-05	6.3e-03	LOC106587699	methionyl-tRNA formyltransferase, mitochondrial-like
100195904	-0.33	1.0e-04	1.1e-02	LOC100195904	zinc finger protein ZPR1
106590423	-0.33	1.3e-06	2.8e-04	LOC106590423	transcription factor AP-4-like
106586208	-0.33	8.7e-04	5.0e-02	LOC106586208	peptidyl-prolyl cis-trans isomerase G-like
106588510	-0.34	1.2e-04	1.2e-02	LOC106588510	rRNA-processing protein UTP23 homolog
106580306	-0.34	5.5e-04	3.7e-02	usp30	ubiquitin specific peptidase 30
106612270	-0.34	1.0e-04	1.1e-02	LOC106612270	tetraspanin-17
106569251	-0.34	3.5e-04	2.7e-02	LOC106569251	transmembrane protein 68-like
106562004	-0.34	1.4e-04	1.4e-02	orc6	origin recognition complex, subunit 6
106565036	-0.34	5.3e-04	3.6e-02	spag1	sperm associated antigen 1
106576008	-0.35	5.7e-04	3.8e-02	LOC106576008	gastrula zinc finger protein XlCGF17.1-like
106573172	-0.35	2.7e-04	2.2e-02	parp12a	poly (ADP-ribose) polymerase family, member 12a
106602039	-0.35	4.4e-04	3.2e-02	LOC106602039	uncharacterized LOC106602039
106573408	-0.35	4.5e-04	3.3e-02	LOC106573408	gastrula zinc finger protein XlCGF49.1-like
106568005	-0.35	8.7e-04	5.0e-02	nop16	NOP16 nucleolar protein homolog (yeast)
106570699	-0.36	8.0e-04	4.7e-02	LOC106570699	transcription factor E2F3-like
106607803	-0.36	3.8e-04	2.9e-02	arv1	ARV1 homolog, fatty acid homeostasis modulator
106604021	-0.36	4.4e-04	3.2e-02	LOC106604021	GTPase IMAP family member 7-like
106602259	-0.36	5.1e-04	3.5e-02	LOC106602259	zinc finger and BTB domain-containing protein 11-like
106560249	-0.37	3.2e-05	4.3e-03	LOC106560249	tripartite motif-containing protein 16-like
106561285	-0.37	2.9e-04	2.4e-02	LOC106561285	tripartite motif-containing protein 16-like
106592203	-0.37	1.3e-05	2.0e-03	clec16a	C-type lectin domain containing 16A
106575958	-0.38	7.8e-04	4.6e-02	LOC106575958	zinc finger protein 2 homolog
106588382	-0.38	4.1e-05	5.4e-03	LOC106588382	proteasome subunit beta type-7-like
106564468	-0.39	7.4e-06	1.3e-03	LOC106564468	transcription factor AP-4-like
106590483	-0.39	1.3e-05	2.0e-03	LOC106590483	putative protein PHLOEM PROTEIN 2-LIKE A3
106572586	-0.39	1.7e-05	2.5e-03	LOC106572586	chromobox protein homolog 5-like
106574440	-0.39	7.7e-04	4.6e-02	LOC106574440	oocyte zinc finger protein XlCOF8.4-like
106591859	-0.39	6.8e-05	8.1e-03	LOC106591859	uncharacterized LOC106591859
106590539	-0.39	3.6e-04	2.8e-02	LOC106590539	nuclear factor 7, brain-like
106601092	-0.4	2.0e-04	1.8e-02	LOC106601092	DNA-directed RNA polymerase III subunit RPC10
100196029	-0.4	2.3e-04	2.0e-02	emp2	epithelial membrane protein 2
106570476	-0.41	1.6e-04	1.5e-02	LOC106570476	GATA zinc finger domain-containing protein 1
106587306	-0.41	7.0e-04	4.4e-02	pop4	POP4 homolog, ribonuclease P/MRP subunit
106571435	-0.41	6.7e-06	1.2e-03	si:ch211-245h14.1	uncharacterized LOC106571435
106601512	-0.41	6.9e-04	4.3e-02	LOC106601512	ER membrane protein complex subunit 10-like
106570852	-0.41	1.3e-04	1.3e-02	ier5l	immediate early response 5-like
106584657	-0.42	4.3e-05	5.6e-03	LOC106584657	zinc finger protein OZF-like
106599197	-0.42	2.0e-04	1.8e-02	LOC106599197	uncharacterized LOC106599197
106607192	-0.43	5.8e-05	7.0e-03	LOC106607192	proteasome activator complex subunit 3-like
106608620	-0.43	3.1e-05	4.2e-03	LOC106608620	serine/threonine-protein kinase ppk4-like
106595427	-0.43	4.1e-04	3.0e-02	LOC106595427	ATP synthase subunit a-like
106604138	-0.43	2.4e-04	2.0e-02	LOC106604138	THO complex subunit 3-like
106578850	-0.43	3.9e-05	5.2e-03	LOC106578850	gastrula zinc finger protein XlCGF57.1-like
106610654	-0.43	5.1e-04	3.5e-02	tmem234	transmembrane protein 234
106608810	-0.43	1.2e-04	1.2e-02	LOC106608810	interferon-induced very large GTPase 1-like
106573410	-0.44	4.0e-04	3.0e-02	LOC106573410	zinc finger protein 2 homolog
106587248	-0.44	3.5e-04	2.7e-02	mphosph10	M-phase phosphoprotein 10 (U3 small nucleolar ribonucleoprotein)
106610327	-0.44	3.6e-04	2.8e-02	LOC106610327	uncharacterized LOC106610327
106587649	-0.44	6.9e-04	4.3e-02	LOC106587649	gastrula zinc finger protein XlCGF57.1-like
106564213	-0.44	1.5e-04	1.4e-02	LOC106564213	uncharacterized LOC106564213
106607543	-0.45	8.8e-04	5.0e-02	LOC106607543	uncharacterized LOC106607543
106608839	-0.45	1.7e-04	1.5e-02	LOC106608839	ubiquitin carboxyl-terminal hydrolase 47-like
106604896	-0.45	3.3e-04	2.6e-02	LOC106604896	uncharacterized LOC106604896
106572399	-0.45	8.2e-06	1.4e-03	LOC106572399	cell division control protein 42 homolog
106570588	-0.46	7.4e-04	4.5e-02	LOC106570588	uncharacterized LOC106570588
106601269	-0.46	5.5e-04	3.7e-02	LOC106601269	proteasome activator complex subunit 3-like
106611386	-0.47	5.5e-04	3.7e-02	LOC106611386	zinc finger protein 239-like
106561298	-0.48	2.7e-05	3.7e-03	LOC106561298	zinc finger protein 699-like
100195628	-0.48	5.8e-04	3.9e-02	dram1	DNA damage regulated autophagy modulator 1
106568232	-0.49	2.2e-04	1.9e-02	LOC106568232	calcium-binding protein 1
106605543	-0.5	6.8e-05	8.1e-03	LOC106605543	uncharacterized LOC106605543
106601718	-0.5	1.1e-04	1.1e-02	LOC106601718	uncharacterized LOC106601718
106580462	-0.5	1.6e-05	2.4e-03	LOC106580462	tyrosyl-DNA phosphodiesterase 2-like
106576221	-0.51	1.4e-05	2.2e-03	LOC106576221	carbohydrate sulfotransferase 11
106578460	-0.51	3.0e-04	2.4e-02	LOC106578460	uncharacterized LOC106578460
106611975	-0.51	1.2e-04	1.2e-02	LOC106611975	uncharacterized LOC106611975
106562055	-0.51	7.6e-08	2.1e-05	LOC106562055	G1/S-specific cyclin-D1-like
106567371	-0.53	1.5e-05	2.3e-03	LOC106567371	transcription factor HES-4-B-like
106613939	-0.53	8.1e-06	1.4e-03	LOC106613939	zinc finger protein 2 homolog
106586270	-0.53	6.2e-04	4.0e-02	LOC106586270	transcription factor Sox-21-B
100136421	-0.53	2.2e-06	4.3e-04	LOC100136421	opioid growth factor receptor-like protein 1
106594641	-0.55	3.1e-04	2.5e-02	LOC106594641	zinc finger protein 239-like
106564114	-0.56	4.9e-04	3.5e-02	LOC106564114	uncharacterized LOC106564114
106572672	-0.57	1.0e-05	1.7e-03	LOC106572672	activin receptor type-1-like
106605857	-0.57	5.6e-04	3.7e-02	LOC106605857	zinc finger protein 391-like
106587012	-0.58	4.3e-05	5.6e-03	cfap77	cilia and flagella associated protein 77
106607365	-0.58	2.0e-04	1.8e-02	LOC106607365	uncharacterized LOC106607365
106570906	-0.61	9.4e-05	1.0e-02	LOC106570906	interferon-induced GTP-binding protein Mx-like
106586142	-0.66	7.5e-04	4.5e-02	LOC106586142	signal transducer and activator of transcription 1-alpha/beta-like
106567642	-0.71	5.9e-05	7.2e-03	LOC106567642	cytotoxic and regulatory T-cell molecule-like
106564242	-0.72	1.1e-04	1.1e-02	LOC106564242	GTPase IMAP family member 7-like
106596981	-0.73	6.6e-04	4.2e-02	LOC106596981	recombining binding protein suppressor of hairless-like
106599149	-0.73	1.4e-04	1.3e-02	LOC106599149	piggyBac transposable element-derived protein 4-like
106592255	-0.77	3.6e-04	2.8e-02	LOC106592255	uncharacterized LOC106592255
106575706	-0.78	2.4e-04	2.0e-02	LOC106575706	uncharacterized LOC106575706
106578536	-0.8	1.5e-05	2.3e-03	fzd8a	frizzled class receptor 8a
106571470	-0.8	1.2e-04	1.2e-02	LOC106571470	uncharacterized LOC106571470
106609008	-0.82	6.3e-04	4.1e-02	LOC106609008	uncharacterized LOC106609008
106601743	-0.83	2.6e-12	1.4e-09	LOC106601743	serine/threonine-protein kinase 19-like
106610286	-0.87	3.8e-04	2.9e-02	LOC106610286	probable E3 ubiquitin-protein ligase HERC3
106592392	-0.87	6.2e-04	4.0e-02	LOC106592392	uncharacterized LOC106592392
106570977	-0.91	9.0e-06	1.5e-03	LOC106570977	tripartite motif-containing protein 16-like
106582730	-0.96	5.3e-04	3.6e-02	LOC106582730	sodium-coupled monocarboxylate transporter 1-like
106587996	-1.07	7.6e-04	4.6e-02	LOC106587996	death-associated protein kinase 2-like
106564892	-1.12	1.5e-04	1.5e-02	LOC106564892	uncharacterized LOC106564892
106610287	-1.12	8.4e-04	4.8e-02	LOC106610287	E3 ISG15--protein ligase HERC5-like
106599557	-1.14	5.4e-04	3.7e-02	LOC106599557	E3 ubiquitin/ISG15 ligase TRIM25-like
100196402	-1.15	6.8e-04	4.3e-02	rgs16	regulator of G-protein signaling 16
106563767	-1.17	2.0e-04	1.8e-02	LOC106563767	sterile alpha motif domain-containing protein 9-like
106568833	-1.17	4.8e-05	6.1e-03	LOC106568833	frizzled-8-like
106602320	-1.17	1.8e-04	1.6e-02	LOC106602320	probable E3 ubiquitin-protein ligase HERC6
106582054	-1.21	5.0e-04	3.5e-02	LOC106582054	uncharacterized LOC106582054
106596885	-1.28	5.4e-04	3.7e-02	LOC106596885	OCIA domain-containing protein 1-like
106587692	-1.32	5.1e-05	6.4e-03	LOC106587692	uncharacterized LOC106587692
106594792	-1.43	1.7e-04	1.6e-02	LOC106594792	Ig heavy chain V region 6.96-like
100195735	-1.44	1.5e-06	3.2e-04	cc068	CC068 protein
106571352	-1.46	4.8e-04	3.4e-02	LOC106571352	protein LEG1 homolog
106565512	-1.55	1.1e-04	1.1e-02	LOC106565512	polymeric immunoglobulin receptor-like
106574975	-1.65	4.0e-05	5.2e-03	LOC106574975	OX-2 membrane glycoprotein-like
100136413	-1.68	1.0e-04	1.1e-02	ifng	interferon gamma
106595579	-1.91	3.0e-04	2.4e-02	LOC106595579	radical S-adenosyl methionine domain-containing protein 2
100194699	-2	2.3e-04	2.0e-02	ndufab1b	NADH:ubiquinone oxidoreductase subunit AB1b
106564481	-3.52	2.9e-07	7.3e-05	LOC106564481	ribonuclease H2 subunit A-like
106598335	-4.09	1.5e-05	2.3e-03	LOC106598335	beta-2-microglobulin-like

## Sheet: T0-T240
3.dm.knit
Entrez ID	Log2FC	pvalue	adjustedp	Gene_symbol	Description
106574253	-2.97	2.1e-03	4.0e-02	LOC106574253	tumor necrosis factor receptor superfamily member 11B-like
106590941	-2.87	8.4e-04	2.0e-02	LOC106590941	trace amine-associated receptor 13c-like
106580310	-2.57	2.7e-05	1.3e-03	LOC106580310	uncharacterized LOC106580310
106601905	-2.53	1.5e-07	1.4e-05	LOC106601905	dexamethasone-induced Ras-related protein 1-like
106588644	-2.49	3.0e-04	9.0e-03	LOC106588644	zona pellucida sperm-binding protein 3-like
100136573	-2.39	2.1e-03	4.0e-02	LOC100136573	apolipoprotein A-I
106606611	-2.15	3.9e-04	1.1e-02	LOC106606611	28S ribosomal protein S7, mitochondrial-like
106575689	-2.13	4.2e-05	1.8e-03	LOC106575689	DBH-like monooxygenase protein 2 homolog
106601919	-2.02	7.9e-08	7.7e-06	LOC106601919	dexamethasone-induced Ras-related protein 1-like
106573216	-1.96	1.6e-03	3.3e-02	LOC106573216	ras association domain-containing protein 10-like
106602563	-1.79	9.8e-13	2.2e-10	LOC106602563	lecithin retinol acyltransferase-like
106572673	-1.79	5.2e-04	1.4e-02	LOC106572673	ankyrin repeat domain-containing protein 33-like
106579905	-1.78	2.4e-03	4.4e-02	LOC106579905	immediate early response gene 5-like protein
106574975	-1.75	1.5e-06	1.1e-04	LOC106574975	OX-2 membrane glycoprotein-like
100196402	-1.72	5.6e-08	5.6e-06	rgs16	regulator of G-protein signaling 16
106587039	-1.68	2.3e-03	4.2e-02	znf608	zinc finger protein 608
106602397	-1.66	4.2e-04	1.2e-02	LOC106602397	uncharacterized LOC106602397
106568833	-1.64	9.3e-08	8.9e-06	LOC106568833	frizzled-8-like
106607818	-1.64	3.7e-20	2.4e-17	cited2	Cbp/p300 interacting transactivator with Glu/Asp rich carboxy-terminal domain 2
100195897	-1.63	1.7e-06	1.2e-04	lrat	Lecithin retinol acyltransferase
106605425	-1.62	1.1e-03	2.5e-02	LOC106605425	metalloreductase STEAP4-like
106592631	-1.61	2.7e-03	4.8e-02	LOC106592631	uncharacterized LOC106592631
106586393	-1.59	3.0e-08	3.2e-06	LOC106586393	voltage-dependent L-type calcium channel subunit beta-4-like
106587421	-1.58	1.8e-08	2.0e-06	LOC106587421	muscarinic acetylcholine receptor M5-like
106595806	-1.57	3.4e-04	1.0e-02	LOC106595806	receptor-type tyrosine-protein phosphatase delta-like
106599874	-1.56	3.0e-11	5.5e-09	LOC106599874	protein Wnt-9a-like
106562218	-1.56	2.0e-17	8.8e-15	LOC106562218	protogenin A-like
106603626	-1.55	4.1e-08	4.3e-06	LOC106603626	frizzled-9-like
106571959	-1.54	1.6e-04	5.6e-03	LOC106571959	vesicular inhibitory amino acid transporter-like
106562974	-1.51	1.0e-04	3.8e-03	LOC106562974	protein CutA homolog
106581998	-1.5	3.2e-04	9.7e-03	LOC106581998	nuclear receptor subfamily 0 group B member 1-like
106586863	-1.45	9.1e-04	2.2e-02	LOC106586863	vesicle-associated membrane protein 7-like
106572760	-1.45	2.1e-04	6.9e-03	LOC106572760	keratin, type I cytoskeletal 18-like
106607789	-1.44	8.4e-04	2.0e-02	tdrd15	tudor domain containing 15
106571253	-1.43	5.7e-04	1.5e-02	ajm1	apical junction component 1 homolog
106565392	-1.41	1.0e-32	2.2e-29	LOC106565392	GTP-binding protein REM 1-like
106580089	-1.39	1.9e-04	6.3e-03	LOC106580089	uncharacterized LOC106580089
106566453	-1.39	2.1e-03	4.0e-02	LOC106566453	T-box-containing protein TBX6L-like
106591507	-1.38	6.9e-08	6.9e-06	LOC106591507	protein odd-skipped-related 2
100136415	-1.37	1.5e-09	2.1e-07	LOC100136415	peroxisome proliferator-activated receptor alpha
100194492	-1.37	2.5e-04	8.0e-03	hoxb2ab	homeobox protein HoxB2ab
106567714	-1.36	4.6e-05	2.0e-03	LOC106567714	frizzled-9
106606074	-1.36	1.9e-03	3.8e-02	LOC106606074	choline transporter-like protein 4
106582599	-1.36	6.1e-08	6.1e-06	LOC106582599	uncharacterized LOC106582599
106571657	-1.35	6.3e-06	3.7e-04	LOC106571657	synaptotagmin-14-like
106603141	-1.34	1.6e-03	3.3e-02	LOC106603141	potassium channel subfamily K member 4-like
106561649	-1.31	5.2e-04	1.4e-02	LOC106561649	uncharacterized LOC106561649
106565885	-1.29	9.5e-05	3.6e-03	LOC106565885	protein C9orf69-like
106568232	-1.28	1.5e-29	2.1e-26	LOC106568232	calcium-binding protein 1
106592616	-1.26	1.7e-03	3.5e-02	LOC106592616	serine incorporator 5-like
106578276	-1.26	2.4e-04	7.7e-03	LOC106578276	uncharacterized protein K02A2.6-like
106573871	-1.25	6.8e-05	2.7e-03	b3gnt3	UDP-GlcNAc:betaGal beta-1,3-N-acetylglucosaminyltransferase 3
106584377	-1.23	4.4e-11	7.6e-09	LOC106584377	forkhead box protein D2-like
106594121	-1.22	1.8e-03	3.6e-02	LOC106594121	exostosin-1b-like
106581045	-1.19	1.0e-05	5.6e-04	LOC106581045	uncharacterized LOC106581045
106596274	-1.18	2.0e-04	6.5e-03	LOC106596274	voltage-dependent T-type calcium channel subunit alpha-1I-like
106581275	-1.18	2.0e-03	3.8e-02	LOC106581275	WSC domain-containing protein 1-like
106594244	-1.17	7.4e-06	4.2e-04	LOC106594244	alpha-actinin-2-like
106578536	-1.17	2.8e-10	4.1e-08	fzd8a	frizzled class receptor 8a
106589113	-1.17	2.9e-04	8.8e-03	ldlrad4a	low density lipoprotein receptor class A domain containing 4a
106573872	-1.16	4.4e-05	1.9e-03	LOC106573872	potassium voltage-gated channel subfamily V member 2-like
106563086	-1.14	2.2e-05	1.1e-03	LOC106563086	jeltraxin-like
106605054	-1.14	4.8e-04	1.3e-02	LOC106605054	growth/differentiation factor 6-A-like
106603396	-1.13	5.4e-04	1.4e-02	LOC106603396	connector enhancer of kinase suppressor of ras 2-like
106612115	-1.13	2.1e-05	1.0e-03	zgc:92242	uncharacterized LOC106612115
106612520	-1.12	5.2e-04	1.4e-02	LOC106612520	protein yippee-like 2
106583601	-1.12	2.3e-03	4.3e-02	LOC106583601	disks large-associated protein 4-like
106562437	-1.12	2.5e-10	3.7e-08	LOC106562437	iroquois-class homeodomain protein irx-3-like
106569479	-1.12	6.6e-06	3.8e-04	LOC106569479	ephrin type-A receptor 3-like
106573894	-1.11	3.9e-04	1.1e-02	comp	cartilage oligomeric matrix protein
106613213	-1.11	1.4e-03	3.0e-02	LOC106613213	cholinesterase-like
106609221	-1.11	8.8e-05	3.4e-03	LOC106609221	leucine-rich repeat neuronal protein 3-like
106562432	-1.09	2.9e-04	8.9e-03	LOC106562432	protein unc-13 homolog B-like
106583194	-1.09	3.2e-11	5.7e-09	LOC106583194	protein FAM212A-like
106611134	-1.08	1.8e-04	6.0e-03	LOC106611134	potassium voltage-gated channel subfamily F member 1-like
106586539	-1.08	7.6e-07	5.9e-05	LOC106586539	syntaxin-19-like
106568069	-1.07	2.2e-03	4.1e-02	LOC106568069	uncharacterized LOC106568069
106604315	-1.05	5.1e-04	1.4e-02	LOC106604315	actin filament-associated protein 1-like 1
100286459	-1.05	2.0e-05	9.7e-04	rbtn1	Rhombotin-1
106561204	-1.04	1.0e-04	3.8e-03	LOC106561204	semaphorin-3ab-like
106582617	-1.04	3.1e-05	1.4e-03	LOC106582617	adenosine receptor A1-like
100194655	-1.04	9.2e-04	2.2e-02	LOC100194655	solute carrier family 25-2
106589156	-1.04	2.3e-05	1.1e-03	LOC106589156	uncharacterized LOC106589156
106589211	-1.03	8.0e-04	2.0e-02	kif19	kinesin family member 19
106600027	-1.02	1.6e-04	5.6e-03	LOC106600027	semaphorin-6B-like
106597346	-1.02	3.2e-05	1.5e-03	LOC106597346	PX domain-containing protein 1-like
106589875	-1	1.2e-06	8.6e-05	LOC106589875	zinc finger protein 503-like
106608011	-0.99	1.8e-07	1.6e-05	osr1	odd-skipped related transcription factor 1
106581186	-0.98	1.8e-09	2.4e-07	LOC106581186	dual specificity protein phosphatase 14-like
106593956	-0.98	5.7e-04	1.5e-02	LOC106593956	retinoic acid-induced protein 2-like
106606117	-0.98	1.4e-03	3.0e-02	LOC106606117	GMP reductase 1-like
106574564	-0.98	2.1e-19	1.3e-16	LOC106574564	fidgetin-like
106590594	-0.97	2.2e-03	4.1e-02	LOC106590594	organic solute transporter subunit alpha-like
100196596	-0.97	9.9e-04	2.3e-02	hoxa2ab	homeobox protein HoxA2ab
106567002	-0.97	1.0e-06	7.8e-05	fignl2	fidgetin like 2
106570106	-0.97	1.1e-05	5.9e-04	LOC106570106	ephrin-A3-like
106592140	-0.96	3.2e-04	9.6e-03	LOC106592140	F-box only protein 41-like
106603391	-0.96	3.8e-05	1.7e-03	LOC106603391	protein KIAA2022-like
106605503	-0.96	4.0e-04	1.1e-02	LOC106605503	brain-specific angiogenesis inhibitor 1-like
106613833	-0.96	2.3e-07	2.0e-05	LOC106613833	forkhead box protein D2-like
106583123	-0.96	3.4e-04	1.0e-02	wnt4	wingless-type MMTV integration site family, member 4
106583566	-0.94	7.6e-05	3.0e-03	LOC106583566	CUGBP Elav-like family member 4
106595590	-0.93	7.3e-04	1.8e-02	LOC106595590	monocyte to macrophage differentiation factor 2-like
100170849	-0.93	5.0e-04	1.4e-02	hoxa2b	homeo box A2b
100380549	-0.93	6.7e-05	2.7e-03	bmp2	Bone morphogenetic protein 2
106568385	-0.93	9.6e-09	1.1e-06	LOC106568385	LIM/homeobox protein Lhx6-like
106608761	-0.92	1.5e-10	2.4e-08	LOC106608761	tumor necrosis factor ligand superfamily member 12-like
106578773	-0.92	1.6e-06	1.1e-04	jag1b	jagged canonical Notch ligand 1b
100136443	-0.92	1.4e-03	3.0e-02	esr2a	estrogen receptor 2a
106567284	-0.92	1.8e-05	9.2e-04	LOC106567284	synaptotagmin-2-like
106580503	-0.92	3.0e-05	1.4e-03	LOC106580503	zinc finger protein 703-like
106580223	-0.91	1.8e-03	3.6e-02	LOC106580223	keratin, type I cytoskeletal 18-like
106598270	-0.91	8.5e-05	3.3e-03	LOC106598270	uncharacterized LOC106598270
106611732	-0.91	2.2e-07	1.9e-05	LOC106611732	zinc finger protein 503-like
106606390	-0.9	5.6e-06	3.4e-04	LOC106606390	5-hydroxytryptamine receptor 3A-like
106584896	-0.89	2.6e-05	1.2e-03	LOC106584896	heparan sulfate glucosamine 3-O-sulfotransferase 1-like
106602221	-0.89	2.2e-14	6.2e-12	dact1	dishevelled-binding antagonist of beta-catenin 1
106612672	-0.88	1.3e-03	2.8e-02	LOC106612672	bone morphogenetic protein 5-like
106573769	-0.88	8.2e-19	4.2e-16	nr2f2	nuclear receptor subfamily 2, group F, member 2
106609540	-0.88	1.7e-03	3.5e-02	LOC106609540	ankyrin repeat and sterile alpha motif domain-containing protein 1B-like
106575585	-0.88	5.1e-04	1.4e-02	LOC106575585	zinc finger protein 239-like
106562941	-0.87	1.2e-07	1.2e-05	foxd1	forkhead box D1
106587777	-0.87	7.0e-06	4.0e-04	LOC106587777	semaphorin-6D-like
106596258	-0.87	5.8e-04	1.5e-02	LOC106596258	THAP domain-containing protein 5-like
106586578	-0.87	2.3e-06	1.6e-04	LOC106586578	ephrin type-A receptor 3-like
106586270	-0.86	1.7e-10	2.6e-08	LOC106586270	transcription factor Sox-21-B
106581161	-0.85	6.8e-07	5.4e-05	LOC106581161	T-box transcription factor TBX20-like
106575794	-0.85	2.3e-05	1.1e-03	LOC106575794	gastrula zinc finger protein xLCGF3.1-like
106565597	-0.84	1.2e-09	1.6e-07	LOC106565597	fidgetin-like
106589377	-0.84	2.6e-03	4.7e-02	LOC106589377	D(1A) dopamine receptor-like
106565371	-0.84	2.6e-03	4.8e-02	LOC106565371	CUGBP Elav-like family member 4
106605233	-0.84	2.1e-03	4.1e-02	LOC106605233	sodium channel subunit beta-1-like
106606185	-0.83	1.8e-03	3.6e-02	LOC106606185	periplakin-like
106578257	-0.83	2.6e-04	8.0e-03	LOC106578257	rhomboid-related protein 1-like
106589577	-0.83	1.7e-05	8.5e-04	LOC106589577	ral guanine nucleotide dissociation stimulator-like 1
106585792	-0.83	4.7e-05	2.0e-03	LOC106585792	uncharacterized LOC106585792
106564019	-0.82	2.6e-04	8.2e-03	LOC106564019	neurofilament medium polypeptide-like
106573409	-0.82	2.0e-04	6.6e-03	LOC106573409	cyclic AMP-responsive element-binding protein 5-like
106601035	-0.82	2.5e-19	1.4e-16	LOC106601035	frizzled-2-like
106570105	-0.82	2.5e-04	7.9e-03	LOC106570105	ephrin-A1-like
106569340	-0.81	1.4e-07	1.3e-05	wnt9a	Wnt family member 9A
106573353	-0.81	2.3e-03	4.2e-02	LOC106573353	four-jointed box protein 1-like
106610617	-0.81	8.2e-08	8.0e-06	LOC106610617	prostaglandin E2 receptor EP2 subtype-like
106560801	-0.81	2.2e-16	8.4e-14	LOC106560801	nuclear receptor subfamily 2 group F member 2
106579749	-0.8	9.8e-04	2.3e-02	LOC106579749	peptidase inhibitor 15-A
106582730	-0.8	1.8e-03	3.6e-02	LOC106582730	sodium-coupled monocarboxylate transporter 1-like
106602716	-0.79	4.2e-07	3.5e-05	plekhh1	pleckstrin homology domain containing, family H (with MyTH4 domain) member 1
106569083	-0.79	3.0e-09	3.8e-07	LOC106569083	protein patched homolog 1
106589692	-0.79	1.9e-03	3.7e-02	LOC106589692	uncharacterized LOC106589692
106565734	-0.79	4.1e-05	1.8e-03	LOC106565734	probable G-protein coupled receptor 173
106569518	-0.78	1.6e-08	1.8e-06	LOC106569518	nuclear receptor ROR-beta-like
106603671	-0.78	2.4e-03	4.5e-02	LOC106603671	fasciculation and elongation protein zeta-1-like
106603204	-0.77	4.4e-04	1.2e-02	LOC106603204	ephrin-B3-like
106576259	-0.77	1.6e-03	3.3e-02	LOC106576259	protein FAM19A2-like
106605521	-0.77	2.1e-04	6.9e-03	LOC106605521	transmembrane protein 158-like
106590023	-0.77	1.5e-03	3.2e-02	LOC106590023	homeobox protein Mohawk-like
106563935	-0.77	1.8e-03	3.6e-02	LOC106563935	protocadherin Fat 3-like
106601231	-0.77	1.9e-12	3.9e-10	LOC106601231	cdc42 effector protein 1-like
106587727	-0.77	3.0e-04	9.1e-03	LOC106587727	semaphorin-6D-like
106570407	-0.76	1.3e-11	2.5e-09	dgat1a	diacylglycerol O-acyltransferase 1a
106605148	-0.76	2.1e-03	4.1e-02	LOC106605148	protein FAM110C-like
106570480	-0.76	3.1e-04	9.3e-03	mmp11b	matrix metallopeptidase 11b
106565156	-0.76	9.6e-04	2.3e-02	LOC106565156	uncharacterized LOC106565156
106583774	-0.76	7.6e-04	1.9e-02	LOC106583774	growth/differentiation factor 6-A-like
106589534	-0.75	2.3e-03	4.3e-02	LOC106589534	ral guanine nucleotide dissociation stimulator-like 1
106604737	-0.75	2.6e-04	8.2e-03	LOC106604737	P2Y purinoceptor 4-like
100195021	-0.75	2.1e-03	4.0e-02	ma7d1	MAP7 domain-containing protein 1
106560802	-0.74	2.2e-04	7.1e-03	LOC106560802	uncharacterized LOC106560802
106585791	-0.74	2.3e-07	2.0e-05	LOC106585791	nuclear receptor subfamily 2 group F member 1-A
106580019	-0.74	1.3e-06	9.5e-05	LOC106580019	LIM/homeobox protein Lhx6-like
106609731	-0.74	9.1e-04	2.2e-02	LOC106609731	leucine-rich repeat-containing G-protein coupled receptor 5-like
106607717	-0.74	1.5e-03	3.2e-02	gabrr2	gamma-aminobutyric acid type A receptor subunit rho2
106604175	-0.73	7.8e-04	1.9e-02	LOC106604175	solute carrier family 25 member 48-like
106608634	-0.73	2.3e-07	2.0e-05	LOC106608634	protein AF-9-like
106587984	-0.73	1.5e-03	3.2e-02	LOC106587984	CD82 antigen-like
106586430	-0.73	2.8e-09	3.5e-07	LOC106586430	zinc finger protein GLI2-like
100286734	-0.73	2.6e-06	1.7e-04	LOC100286734	activating transcription factor 3
106576204	-0.72	1.1e-03	2.5e-02	LOC106576204	potassium voltage-gated channel subfamily D member 2-like
106561911	-0.72	1.2e-03	2.7e-02	LOC106561911	glycosyltransferase-like protein LARGE2
106562215	-0.72	2.0e-03	3.9e-02	LOC106562215	uncharacterized LOC106562215
106560985	-0.72	3.6e-12	7.4e-10	LOC106560985	DENN domain-containing protein 2A-like
106584376	-0.72	7.4e-16	2.7e-13	LOC106584376	metalloprotease TIKI2-like
106575189	-0.72	9.6e-05	3.7e-03	LOC106575189	zinc finger protein GLI2-like
106574477	-0.71	2.3e-03	4.2e-02	slc1a8b	solute carrier family 1 member 8b
106594822	-0.71	1.5e-04	5.3e-03	LOC106594822	uncharacterized LOC106594822
100196527	-0.71	1.7e-03	3.5e-02	LOC100196527	SH2 domain-containing adapter protein D
106613575	-0.71	1.2e-05	6.5e-04	LOC106613575	ephrin-A2-like
106572468	-0.71	5.5e-06	3.3e-04	LOC106572468	protein SOGA1-like
106590202	-0.71	1.1e-03	2.5e-02	zgc:111976	Med1 domain-containing protein
106604451	-0.71	1.2e-04	4.5e-03	pcdh19	protocadherin 19
106605230	-0.71	6.9e-07	5.5e-05	LOC106605230	GRAM domain-containing protein 1A-like
106578246	-0.7	3.0e-07	2.6e-05	LOC106578246	meteorin-like
106613135	-0.7	7.7e-11	1.3e-08	LOC106613135	ephrin type-A receptor 4-like
106577092	-0.7	2.6e-03	4.7e-02	LOC106577092	interferon-induced protein with tetratricopeptide repeats 1-like
106584413	-0.7	1.8e-08	2.0e-06	shdb	Src homology 2 domain containing transforming protein D, b
106592738	-0.69	3.9e-08	4.1e-06	LOC106592738	mitochondrial glutamate carrier 1-like
106564643	-0.69	7.1e-07	5.5e-05	LOC106564643	zinc finger protein Gfi-1b-like
106604500	-0.68	2.3e-03	4.3e-02	LOC106604500	uncharacterized LOC106604500
106568748	-0.68	1.5e-03	3.1e-02	LOC106568748	calcium-activated potassium channel subunit beta-2-like
106565843	-0.68	2.5e-03	4.5e-02	LOC106565843	prickle-like protein 2
106587258	-0.68	2.3e-03	4.3e-02	LOC106587258	cadherin-15-like
106582019	-0.68	2.4e-03	4.5e-02	LOC106582019	guanine nucleotide exchange factor DBS-like
106592255	-0.68	5.7e-04	1.5e-02	LOC106592255	uncharacterized LOC106592255
106562955	-0.68	5.3e-18	2.6e-15	LOC106562955	epidermal growth factor-like protein 7
106587538	-0.67	1.3e-07	1.2e-05	lmo1	LIM domain only 1
106583535	-0.67	1.6e-06	1.1e-04	LOC106583535	SLIT-ROBO Rho GTPase-activating protein 3-like
106586408	-0.67	1.4e-03	3.0e-02	LOC106586408	SH3 domain-containing RING finger protein 3-like
106586719	-0.67	1.6e-05	8.4e-04	trim13	tripartite motif containing 13
106590206	-0.67	1.7e-03	3.4e-02	ralyl	RALY RNA binding protein like
106604495	-0.66	1.9e-03	3.7e-02	LOC106604495	integrin alpha-6-like
106568351	-0.66	1.6e-05	8.3e-04	LOC106568351	protein prune homolog 2-like
106609063	-0.66	8.1e-04	2.0e-02	LOC106609063	ras-like protein family member 11A-like
106600431	-0.66	1.8e-03	3.6e-02	LOC106600431	GREB1-like protein
106606067	-0.66	2.3e-04	7.4e-03	LOC106606067	T-cell activation inhibitor, mitochondrial-like
106565164	-0.66	1.2e-03	2.7e-02	LOC106565164	mucin-12-like
106571674	-0.66	3.2e-06	2.0e-04	kcnk13b	potassium channel, subfamily K, member 13b
106585901	-0.66	1.1e-05	5.9e-04	ier3	immediate early response 3
106574262	-0.66	5.8e-05	2.4e-03	LOC106574262	zinc finger protein GLI2-like
106594604	-0.66	2.8e-04	8.7e-03	LOC106594604	uncharacterized LOC106594604
106586244	-0.66	2.4e-10	3.6e-08	LOC106586244	protein jagged-1b-like
106569419	-0.65	2.1e-05	1.0e-03	LOC106569419	zinc finger and BTB domain-containing protein 17-like
106588355	-0.65	1.2e-05	6.5e-04	LOC106588355	semaphorin-6D-like
106576170	-0.65	2.1e-03	4.0e-02	LOC106576170	cadherin-like and PC-esterase domain-containing protein 1
106605645	-0.65	2.9e-04	8.9e-03	LOC106605645	aldehyde dehydrogenase, mitochondrial-like
106567174	-0.65	3.5e-05	1.6e-03	LOC106567174	inactive dipeptidyl peptidase 10-like
106560993	-0.65	1.7e-03	3.5e-02	LOC106560993	sodium- and chloride-dependent GABA transporter 2-like
106608374	-0.64	9.6e-05	3.7e-03	LOC106608374	T-box transcription factor TBX18-like
100136913	-0.64	9.0e-05	3.5e-03	ahr1	aryl hydrocarbon receptor 1 alpha
106602943	-0.64	3.0e-07	2.5e-05	dacha	dachshund a
106585782	-0.64	2.5e-04	7.9e-03	LOC106585782	uncharacterized LOC106585782
106576174	-0.63	7.5e-04	1.9e-02	LOC106576174	coiled-coil domain-containing protein 136-like
100194486	-0.63	2.4e-09	3.1e-07	hoxb3a	homeobox B3a
106608568	-0.63	3.0e-09	3.7e-07	afap1	actin filament associated protein 1
106568183	-0.63	1.2e-03	2.6e-02	LOC106568183	netrin receptor UNC5C-like
106599390	-0.62	3.1e-06	2.0e-04	LOC106599390	protein patched homolog 1-like
106608619	-0.62	2.8e-03	4.9e-02	znf503	zinc finger protein 503
106609456	-0.61	1.1e-04	4.0e-03	LOC106609456	mitogen-activated protein kinase 11-like
106586316	-0.61	1.1e-06	7.9e-05	LOC106586316	rho-related GTP-binding protein RhoE
106587981	-0.61	2.7e-04	8.4e-03	LOC106587981	uncharacterized protein KIAA0895-like
106583378	-0.61	1.5e-03	3.1e-02	LOC106583378	ras association domain-containing protein 1-like
106576865	-0.61	5.0e-05	2.1e-03	si:ch211-223a10.1	putative ZDHHC-type palmitoyltransferase 6
106574394	-0.61	3.2e-06	2.0e-04	LOC106574394	runt-related transcription factor 1-like
106595581	-0.61	1.9e-03	3.8e-02	LOC106595581	protein Lines homolog
106608822	-0.6	2.7e-03	4.8e-02	LOC106608822	ephrin-B3-like
106600038	-0.6	3.9e-04	1.1e-02	LOC106600038	receptor-type tyrosine-protein phosphatase S-like
106579374	-0.6	1.3e-03	2.8e-02	LOC106579374	myeloid-associated differentiation marker-like protein 2
106572014	-0.6	4.0e-04	1.1e-02	LOC106572014	heat shock protein beta-7-like
106608357	-0.6	3.8e-05	1.7e-03	tcf21	transcription factor 21
106569537	-0.6	4.3e-04	1.2e-02	LOC106569537	leucine-rich repeat and immunoglobulin-like domain-containing nogo receptor-interacting protein 3
106605566	-0.6	1.4e-03	3.0e-02	LOC106605566	carcinoembryonic antigen-related cell adhesion molecule 1-like
106562146	-0.6	2.7e-04	8.3e-03	LOC106562146	immunoglobulin superfamily DCC subclass member 3-like
106563326	-0.59	3.4e-06	2.1e-04	LOC106563326	ephrin-A5-like
106561886	-0.59	1.5e-03	3.2e-02	kcnk5a	potassium channel, subfamily K, member 5a
106579000	-0.59	1.8e-03	3.7e-02	LOC106579000	growth/differentiation factor 10-like
106613561	-0.58	3.1e-09	3.8e-07	nfia	nuclear factor I A
106566354	-0.58	4.2e-06	2.6e-04	sox18	SRY-box transcription factor 18
106576612	-0.58	1.8e-03	3.7e-02	LOC106576612	palmitoyltransferase ZDHHC17-like
106613136	-0.58	6.3e-06	3.7e-04	LOC106613136	ephrin type-A receptor 4-like
106563786	-0.58	1.9e-03	3.7e-02	LOC106563786	uncharacterized LOC106563786
100194988	-0.58	1.2e-04	4.3e-03	spy1	sprouty homolog 1
106566765	-0.58	1.6e-06	1.1e-04	LOC106566765	sialoadhesin-like
106578407	-0.58	9.7e-11	1.6e-08	tnfrsf11a	TNF receptor superfamily member 11a
106562535	-0.58	1.6e-07	1.5e-05	sema6dl	sema domain, transmembrane domain (TM), and cytoplasmic domain, (semaphorin) 6D, like
106574395	-0.57	7.6e-05	3.0e-03	LOC106574395	extensin-like
106571238	-0.57	1.0e-04	3.9e-03	LOC106571238	transcription factor SOX-11-like
106611045	-0.57	1.2e-06	8.8e-05	LOC106611045	jun dimerization protein 2-like
106589892	-0.57	3.2e-06	2.0e-04	LOC106589892	inward rectifier potassium channel 2-like
106574444	-0.57	1.2e-03	2.7e-02	LOC106574444	pinopsin-like
106561627	-0.57	5.2e-05	2.2e-03	LOC106561627	prickle-like protein 1
106576208	-0.57	2.2e-03	4.1e-02	LOC106576208	F-box only protein 18-like
106607305	-0.57	1.0e-06	7.7e-05	LOC106607305	frizzled-2-like
106612683	-0.57	1.5e-08	1.6e-06	dlc	deltaC
106591908	-0.57	1.9e-03	3.7e-02	LOC106591908	piggyBac transposable element-derived protein 4-like
100195174	-0.57	2.1e-05	1.0e-03	snai2	snail family zinc finger 2
106567924	-0.56	1.1e-03	2.6e-02	LOC106567924	collagenase 3-like
106603548	-0.56	5.3e-04	1.4e-02	LOC106603548	uncharacterized LOC106603548
106602244	-0.56	4.8e-04	1.3e-02	LOC106602244	C-type lectin domain family 4 member M-like
106603264	-0.56	3.8e-04	1.1e-02	LOC106603264	roundabout homolog 1-like
106585631	-0.56	2.1e-07	1.8e-05	LOC106585631	caspase recruitment domain-containing protein 9-like
106575399	-0.56	7.0e-04	1.8e-02	LOC106575399	uncharacterized LOC106575399
106607989	-0.56	2.8e-03	4.9e-02	LOC106607989	ankyrin repeat and SOCS box protein 2-like
106611025	-0.56	1.9e-04	6.4e-03	LOC106611025	placenta growth factor-like
106568857	-0.56	2.4e-03	4.4e-02	lpar5a	lysophosphatidic acid receptor 5a
106587577	-0.56	1.3e-04	4.6e-03	LOC106587577	protein naked cuticle homolog 1-like
106570232	-0.55	1.7e-03	3.5e-02	LOC106570232	partitioning defective 6 homolog gamma-like
106603679	-0.55	3.8e-04	1.1e-02	crtam	cytotoxic and regulatory T cell molecule
106561093	-0.55	1.6e-03	3.3e-02	LOC106561093	uncharacterized protein C11orf96 homolog
106612495	-0.55	1.9e-06	1.3e-04	six5	SIX homeobox 5
106600405	-0.55	2.2e-03	4.2e-02	LOC106600405	phosphatidylinositol 3-kinase regulatory subunit gamma-like
106589158	-0.55	1.4e-03	3.0e-02	LOC106589158	CUB and sushi domain-containing protein 2-like
106563548	-0.55	3.4e-04	1.0e-02	LOC106563548	leucine-rich repeat-containing G-protein coupled receptor 4-like
106568131	-0.55	2.8e-04	8.7e-03	lhfpl2	LHFPL tetraspan subfamily member 2
106583169	-0.55	3.2e-04	9.5e-03	LOC106583169	putative fidgetin-like protein 2
106561027	-0.54	1.0e-03	2.4e-02	wasla	WASP like actin nucleation promoting factor a
106600836	-0.54	9.4e-05	3.6e-03	LOC106600836	homeobox protein Hox-B2a-like
106572641	-0.54	8.0e-07	6.2e-05	LOC106572641	pleckstrin homology domain-containing family G member 5-like
106583275	-0.54	1.8e-03	3.6e-02	LOC106583275	growth/differentiation factor 11-like
106607247	-0.54	7.0e-07	5.5e-05	LOC106607247	rho GTPase-activating protein 23-like
106572235	-0.54	2.0e-04	6.6e-03	LOC106572235	polyhomeotic-like protein 2
106569133	-0.54	5.6e-05	2.4e-03	LOC106569133	kelch-like protein 14
100195160	-0.54	2.5e-06	1.6e-04	spon2b	spondin 2b, extracellular matrix protein
106587551	-0.54	9.8e-04	2.3e-02	LOC106587551	collagen and calcium-binding EGF domain-containing protein 1-like
106578431	-0.54	1.8e-03	3.6e-02	neto1l	neuropilin (NRP) and tolloid (TLL)-like 1, like
106613301	-0.53	2.7e-03	4.9e-02	LOC106613301	P2Y purinoceptor 1-like
106567506	-0.53	6.2e-04	1.6e-02	LOC106567506	gamma-aminobutyric acid receptor subunit alpha-6-like
106596297	-0.53	1.4e-04	5.0e-03	LOC106596297	alpha-(1,3)-fucosyltransferase 9-like
106609847	-0.53	6.6e-04	1.7e-02	LOC106609847	protein lifeguard 4-like
106582418	-0.53	7.9e-07	6.1e-05	LOC106582418	uncharacterized LOC106582418
106561969	-0.53	8.0e-04	2.0e-02	LOC106561969	FAS-associated death domain protein-like
106562775	-0.53	1.6e-03	3.3e-02	LOC106562775	GRAM domain-containing protein 2-like
106561148	-0.53	3.0e-05	1.4e-03	LOC106561148	alpha-2,8-sialyltransferase 8B-like
106588499	-0.53	2.3e-06	1.5e-04	ppp1r36	protein phosphatase 1 regulatory subunit 36
106607149	-0.53	3.1e-07	2.6e-05	LOC106607149	cdc42 effector protein 1-like
106584677	-0.53	5.1e-04	1.4e-02	LOC106584677	E3 ubiquitin/ISG15 ligase TRIM25-like
106596185	-0.53	1.2e-03	2.6e-02	LOC106596185	peroxisomal carnitine O-octanoyltransferase-like
106612913	-0.52	3.8e-08	4.0e-06	LOC106612913	schwannomin-interacting protein 1-like
106602267	-0.52	1.1e-07	1.0e-05	LOC106602267	nephronectin-like
106611108	-0.52	1.1e-04	3.9e-03	LOC106611108	homeobox protein Meis2-like
106603285	-0.52	3.3e-06	2.1e-04	ksr1a	kinase suppressor of ras 1a
106584172	-0.52	9.0e-04	2.2e-02	LOC106584172	growth arrest and DNA damage-inducible protein GADD45 alpha-like
106607487	-0.52	2.6e-05	1.2e-03	LOC106607487	uncharacterized LOC106607487
106560934	-0.52	6.1e-05	2.5e-03	LOC106560934	uncharacterized LOC106560934
106585623	-0.52	1.6e-03	3.3e-02	LOC106585623	axin-2-like
106590169	-0.51	7.1e-06	4.1e-04	LOC106590169	SWI/SNF-related matrix-associated actin-dependent regulator of chromatin subfamily D member 3-like
106589790	-0.51	6.6e-05	2.7e-03	LOC106589790	DNA primase large subunit-like
106570518	-0.51	5.3e-04	1.4e-02	LOC106570518	uncharacterized LOC106570518
101448064	-0.51	2.7e-03	4.9e-02	igfbp-2b2	insulin-like growth factor binding protein 2 paralog B2
106604475	-0.51	1.8e-04	6.1e-03	shisa3	shisa family member 3
106570852	-0.51	1.3e-06	9.1e-05	ier5l	immediate early response 5-like
106613189	-0.51	3.4e-04	1.0e-02	LOC106613189	post-GPI attachment to proteins factor 2-like
106565754	-0.51	9.9e-04	2.3e-02	LOC106565754	semaphorin-3F-like
106606433	-0.51	6.0e-04	1.6e-02	LOC106606433	cell surface A33 antigen-like
106575172	-0.51	4.7e-08	4.9e-06	LOC106575172	frizzled-7-A-like
106583262	-0.51	2.9e-05	1.3e-03	LOC106583262	protein-lysine methyltransferase METTL21B-like
106590661	-0.5	6.6e-05	2.7e-03	eya1	EYA transcriptional coactivator and phosphatase 1
106576891	-0.5	6.5e-04	1.7e-02	fgfr2	fibroblast growth factor receptor 2
106574089	-0.5	7.1e-05	2.8e-03	LOC106574089	transcription factor HES-1-like
106561071	-0.5	3.5e-04	1.0e-02	LOC106561071	transmembrane emp24 domain-containing protein 6-like
106612031	-0.5	5.3e-04	1.4e-02	slc7a2	solute carrier family 7 member 2
106585616	-0.5	6.5e-07	5.2e-05	tcf7l1b	transcription factor 7 like 1b
106601913	-0.5	5.1e-04	1.4e-02	arl16	ADP ribosylation factor like GTPase 16
100196115	-0.5	9.4e-06	5.2e-04	LOC100196115	F-BAR and double SH3 domains protein 2
106564144	-0.49	3.7e-05	1.7e-03	LOC106564144	collagen alpha-1(XI) chain-like
106573096	-0.49	6.7e-04	1.7e-02	LOC106573096	anoctamin-1-like
106601480	-0.49	2.2e-03	4.1e-02	LOC106601480	zinc finger protein 239-like
100380351	-0.49	1.2e-04	4.3e-03	bbs7	Bardet-Biedl syndrome 7
106576325	-0.49	4.3e-05	1.9e-03	LOC106576325	uncharacterized LOC106576325
106564205	-0.49	1.9e-03	3.7e-02	LOC106564205	uncharacterized LOC106564205
106592934	-0.49	1.7e-04	5.9e-03	LOC106592934	cell migration-inducing and hyaluronan-binding protein-like
106585461	-0.49	6.8e-05	2.7e-03	LOC106585461	P2X purinoceptor 4-like
106581426	-0.49	2.2e-03	4.1e-02	LOC106581426	cGMP-dependent 3',5'-cyclic phosphodiesterase-like
106576081	-0.49	5.2e-05	2.2e-03	nmt2	N-myristoyltransferase 2
106582066	-0.49	9.8e-08	9.4e-06	si:dkey-82o10.4	uncharacterized LOC106582066
106560975	-0.49	1.2e-03	2.7e-02	nuak1b	NUAK family, SNF1-like kinase, 1b
106586277	-0.48	5.3e-04	1.4e-02	LOC106586277	aryl hydrocarbon receptor-like
106576827	-0.48	9.1e-04	2.2e-02	LOC106576827	rho guanine nucleotide exchange factor 5-like
106599742	-0.48	1.7e-03	3.5e-02	LOC106599742	forkhead box C1-A
106593614	-0.48	1.8e-03	3.7e-02	LOC106593614	E3 ubiquitin-protein ligase RNF182-like
106565394	-0.48	7.2e-05	2.9e-03	LOC106565394	retinoic acid receptor RXR-alpha-A-like
106560396	-0.47	8.5e-08	8.3e-06	LOC106560396	tensin-3-like
106608246	-0.47	3.7e-05	1.7e-03	LOC106608246	B-cell lymphoma/leukemia 11B-like
106600822	-0.47	1.1e-04	4.0e-03	LOC106600822	rap guanine nucleotide exchange factor-like 1
106584392	-0.47	5.0e-05	2.1e-03	LOC106584392	nuclear receptor ROR-beta-like
106583180	-0.47	1.5e-03	3.1e-02	LOC106583180	SLIT-ROBO Rho GTPase-activating protein 3
106566409	-0.47	5.1e-04	1.4e-02	LOC106566409	myelin transcription factor 1-like
106605067	-0.47	8.4e-06	4.8e-04	LOC106605067	nuclear factor of activated T-cells, cytoplasmic 1-like
106569864	-0.46	5.8e-04	1.5e-02	LOC106569864	teashirt homolog 1-like
106565263	-0.46	1.4e-03	3.1e-02	LOC106565263	casein kinase II subunit alpha
106612215	-0.46	3.8e-05	1.7e-03	LOC106612215	FH2 domain-containing protein 1-like
106585261	-0.46	7.1e-04	1.8e-02	LOC106585261	transcription factor COE2
106580356	-0.46	6.1e-04	1.6e-02	LOC106580356	uncharacterized LOC106580356
106604291	-0.46	2.4e-03	4.4e-02	LOC106604291	uncharacterized LOC106604291
106590347	-0.46	7.5e-04	1.9e-02	LOC106590347	rho GTPase-activating protein 18-like
106572484	-0.46	2.0e-05	9.8e-04	LOC106572484	uncharacterized LOC106572484
106564817	-0.46	2.5e-13	6.2e-11	LOC106564817	protein jagged-1b-like
106562287	-0.46	8.7e-05	3.4e-03	LOC106562287	ER membrane protein complex subunit 8-like
106566843	-0.46	9.4e-04	2.2e-02	LOC106566843	bile acid receptor-like
106593214	-0.45	7.7e-04	1.9e-02	LOC106593214	protein NLRC3-like
106585964	-0.45	1.6e-05	8.3e-04	LOC106585964	homeobox protein Meis1-like
106600653	-0.45	2.4e-04	7.7e-03	LOC106600653	uncharacterized LOC106600653
106576221	-0.45	2.1e-06	1.4e-04	LOC106576221	carbohydrate sulfotransferase 11
106573864	-0.45	5.6e-04	1.5e-02	LOC106573864	protein FAM43A-like
106568488	-0.45	2.1e-05	1.0e-03	zgc:86839	CKS domain-containing protein
100136421	-0.45	6.2e-04	1.6e-02	LOC100136421	opioid growth factor receptor-like protein 1
106562129	-0.45	2.3e-05	1.1e-03	LOC106562129	uncharacterized LOC106562129
106589627	-0.44	1.5e-04	5.2e-03	hs3st3b1b	heparan sulfate (glucosamine) 3-O-sulfotransferase 3B1b
106596965	-0.44	1.8e-04	6.0e-03	LOC106596965	BTB/POZ domain-containing protein 7-like
106579823	-0.44	9.4e-04	2.2e-02	LOC106579823	uncharacterized LOC106579823
106580748	-0.44	5.7e-05	2.4e-03	LOC106580748	RNA-binding protein Nova-1-like
106567371	-0.44	1.9e-04	6.2e-03	LOC106567371	transcription factor HES-4-B-like
106581801	-0.44	2.8e-04	8.6e-03	LOC106581801	growth factor receptor-bound protein 14-like
106586438	-0.44	1.1e-03	2.4e-02	LOC106586438	trans-1,2-dihydrobenzene-1,2-diol dehydrogenase-like
106590558	-0.44	1.1e-03	2.6e-02	LOC106590558	zinc finger homeobox protein 4-like
100192337	-0.44	9.6e-04	2.3e-02	map2k6	mitogen-activated protein kinase kinase 6
106612704	-0.44	5.4e-05	2.3e-03	LOC106612704	SERTA domain-containing protein 3-like
106581222	-0.44	1.2e-03	2.6e-02	LOC106581222	tsukushin-like
106567756	-0.43	2.7e-04	8.3e-03	LOC106567756	kinase suppressor of Ras 1-like
106560520	-0.43	2.6e-03	4.8e-02	LOC106560520	transmembrane protein 125-like
100196119	-0.43	8.4e-05	3.3e-03	acyp2	Acylphosphatase-2
106590692	-0.43	1.5e-03	3.1e-02	LOC106590692	tetratricopeptide repeat protein 21B-like
106562957	-0.43	1.8e-03	3.6e-02	LOC106562957	uncharacterized LOC106562957
106560249	-0.43	1.9e-05	9.3e-04	LOC106560249	tripartite motif-containing protein 16-like
106575937	-0.43	1.2e-04	4.3e-03	LOC106575937	C5a anaphylatoxin chemotactic receptor 1-like
106611246	-0.43	1.2e-03	2.7e-02	LOC106611246	mitogen-activated protein kinase-binding protein 1-like
106604645	-0.43	1.6e-04	5.6e-03	LOC106604645	CD97 antigen-like
106564139	-0.43	7.0e-04	1.8e-02	LOC106564139	cdc42-interacting protein 4 homolog
106601509	-0.43	8.1e-04	2.0e-02	LOC106601509	protein kinase C and casein kinase substrate in neurons protein 3-like
106564671	-0.43	2.4e-03	4.4e-02	LOC106564671	growth factor receptor-bound protein 2-like
106575821	-0.42	3.0e-04	9.0e-03	LOC106575821	uncharacterized LOC106575821
106587619	-0.42	1.9e-03	3.7e-02	LOC106587619	talin-2-like
106577242	-0.42	8.6e-07	6.6e-05	LOC106577242	leucine zipper putative tumor suppressor 2 homolog
106570897	-0.42	5.2e-05	2.2e-03	mthfd2l	methylenetetrahydrofolate dehydrogenase (NADP+ dependent) 2 like
106575729	-0.42	6.6e-05	2.7e-03	LOC106575729	histone-lysine N-methyltransferase SETDB2-like
106613312	-0.42	4.4e-04	1.2e-02	LOC106613312	SH2B adapter protein 2-like
106568387	-0.42	7.8e-04	1.9e-02	LOC106568387	toll-like receptor 8
106612723	-0.42	8.0e-04	2.0e-02	zgc:114130	uncharacterized LOC106612723
106599366	-0.42	1.3e-03	2.8e-02	LOC106599366	zinc finger SWIM domain-containing protein 5-like
106572586	-0.42	1.5e-03	3.2e-02	LOC106572586	chromobox protein homolog 5-like
106574308	-0.42	5.8e-09	6.8e-07	LOC106574308	B-cell CLL/lymphoma 9 protein-like
106605386	-0.42	1.0e-05	5.5e-04	LOC106605386	tetratricopeptide repeat protein 24-like
106606493	-0.42	1.6e-03	3.4e-02	LOC106606493	uncharacterized LOC106606493
106578534	-0.42	1.4e-03	3.0e-02	LOC106578534	mitochondrial folate transporter/carrier-like
106581815	-0.42	3.0e-04	9.0e-03	LOC106581815	uncharacterized LOC106581815
106562055	-0.42	7.5e-05	3.0e-03	LOC106562055	G1/S-specific cyclin-D1-like
106612034	-0.42	3.0e-04	9.1e-03	zdhhc2	zinc finger DHHC-type palmitoyltransferase 2
106600428	-0.41	8.2e-07	6.3e-05	gata6	GATA binding protein 6
100194440	-0.41	6.5e-05	2.6e-03	hoxc10ab	homeobox protein HoxC10ab
106566115	-0.41	2.1e-04	6.9e-03	LOC106566115	rho GTPase-activating protein 40-like
106613816	-0.41	1.5e-03	3.2e-02	rorca	RAR-related orphan receptor C a
106588317	-0.41	1.5e-04	5.4e-03	LOC106588317	uncharacterized LOC106588317
106574606	-0.41	2.4e-03	4.4e-02	LOC106574606	guanine nucleotide exchange factor DBS-like
106583034	-0.41	3.2e-04	9.6e-03	LOC106583034	monocarboxylate transporter 2-like
106582832	-0.41	5.8e-04	1.5e-02	LOC106582832	SLIT-ROBO Rho GTPase-activating protein 2-like
106573564	-0.41	4.7e-06	2.9e-04	timm13	translocase of inner mitochondrial membrane 13 homolog (yeast)
106607898	-0.41	7.7e-05	3.0e-03	vegfab	vascular endothelial growth factor Ab
106567780	-0.41	1.3e-04	4.6e-03	LOC106567780	ephrin-B1-like
106567129	-0.4	1.2e-03	2.6e-02	klhl21	kelch-like family member 21
106587582	-0.4	1.9e-03	3.7e-02	LOC106587582	SS18-like protein 2
106573921	-0.4	1.4e-03	3.0e-02	LOC106573921	uncharacterized LOC106573921
106567445	-0.4	3.3e-04	9.8e-03	LOC106567445	serine/threonine-protein phosphatase 2A 55 kDa regulatory subunit B beta isoform
106582662	-0.4	4.9e-04	1.3e-02	LOC106582662	uncharacterized LOC106582662
106570548	-0.4	2.9e-05	1.3e-03	LOC106570548	geminin-like
106567438	-0.4	2.0e-03	3.9e-02	LOC106567438	ubiquitin-like domain-containing CTD phosphatase 1
106609765	-0.4	8.1e-05	3.2e-03	phlda1	pleckstrin homology-like domain, family A, member 1
106570699	-0.4	1.2e-03	2.7e-02	LOC106570699	transcription factor E2F3-like
106584408	-0.4	2.5e-04	7.8e-03	tle2a	TLE family member 2, transcriptional corepressor a
106582184	-0.4	2.4e-03	4.5e-02	LOC106582184	thrombospondin type-1 domain-containing protein 7A-like
106567351	-0.4	1.9e-03	3.7e-02	oard1	O-acyl-ADP-ribose deacylase 1
106607333	-0.4	7.2e-05	2.9e-03	LOC106607333	rRNA methyltransferase 2, mitochondrial-like
106581550	-0.4	1.2e-04	4.3e-03	rwdd2b	RWD domain containing 2B
106587249	-0.39	1.3e-05	6.7e-04	mcee	methylmalonyl CoA epimerase
106561083	-0.39	1.1e-03	2.6e-02	LOC106561083	tripartite motif-containing protein 16-like
106604474	-0.39	1.6e-03	3.4e-02	bend4	BEN domain containing 4
106566819	-0.39	5.3e-05	2.2e-03	LOC106566819	polyhomeotic-like protein 2
106593891	-0.39	1.8e-03	3.7e-02	LOC106593891	transmembrane anterior posterior transformation protein 1 homolog
106587483	-0.39	2.5e-04	7.8e-03	LOC106587483	leucine-rich repeat-containing G-protein coupled receptor 4-like
106608870	-0.39	2.5e-09	3.2e-07	LOC106608870	UPF0687 protein C20orf27 homolog
106571198	-0.39	7.4e-07	5.8e-05	slc30a1a	solute carrier family 30 member 1a
106584572	-0.39	1.0e-03	2.4e-02	LOC106584572	serine/threonine-protein kinase pim-3-like
106594142	-0.38	1.9e-03	3.8e-02	LOC106594142	regulator of G-protein signaling 12-like
106595378	-0.38	1.8e-05	8.9e-04	LOC106595378	runt-related transcription factor 1-like
106565304	-0.38	1.4e-04	5.1e-03	LOC106565304	protein CBFA2T2-like
106584080	-0.38	1.8e-03	3.6e-02	LOC106584080	protein FAM26E-like
106579808	-0.38	6.6e-06	3.9e-04	LOC106579808	scavenger receptor class F member 2-like
106590062	-0.38	1.7e-03	3.5e-02	LOC106590062	sphingosine 1-phosphate receptor 1-like
100170846	-0.38	1.9e-03	3.7e-02	hoxa3ab	homeobox protein HoxA3ab
106570476	-0.38	5.1e-05	2.2e-03	LOC106570476	GATA zinc finger domain-containing protein 1
100195063	-0.38	1.4e-03	3.0e-02	chst2	Carbohydrate sulfotransferase 2
106584112	-0.38	9.4e-04	2.2e-02	LOC106584112	ubiquitin carboxyl-terminal hydrolase 46
106582417	-0.38	2.5e-06	1.7e-04	LOC106582417	zinc finger E-box-binding homeobox 2-like
106560851	-0.38	1.6e-04	5.7e-03	LOC106560851	GTP-binding protein SAR1b-like
106566622	-0.38	1.9e-03	3.7e-02	LOC106566622	cysteine-rich with EGF-like domain protein 1
106595507	-0.38	4.7e-04	1.3e-02	kif26ab	kinesin family member 26Ab
106584460	-0.37	1.1e-04	4.2e-03	LOC106584460	28S ribosomal protein S35, mitochondrial-like
106586973	-0.37	9.0e-04	2.2e-02	LOC106586973	intraflagellar transport protein 56-like
100195808	-0.37	2.1e-03	4.1e-02	nattl	Natterin-like protein
106606741	-0.37	1.7e-03	3.5e-02	LOC106606741	kelch-like protein 20
106581404	-0.37	1.8e-04	6.0e-03	LOC106581404	PCTP-like protein
106603944	-0.37	1.8e-03	3.6e-02	LOC106603944	complement component 1 Q subcomponent-binding protein, mitochondrial-like
100302030	-0.37	1.0e-04	3.8e-03	LOC100302030	TLR8-like
106564734	-0.37	1.8e-05	9.2e-04	LOC106564734	zinc finger and BTB domain-containing protein 45-like
106600884	-0.37	4.7e-09	5.6e-07	LOC106600884	3-mercaptopyruvate sulfurtransferase-like
106564917	-0.37	6.7e-04	1.7e-02	LOC106564917	uncharacterized LOC106564917
106574446	-0.37	4.8e-06	2.9e-04	arhgef10	Rho guanine nucleotide exchange factor (GEF) 10
106583215	-0.37	1.9e-03	3.8e-02	LOC106583215	FYVE, RhoGEF and PH domain-containing protein 5-like
106567100	-0.37	8.1e-04	2.0e-02	LOC106567100	adenosine deaminase-like
106565288	-0.37	5.8e-04	1.5e-02	LOC106565288	NFX1-type zinc finger-containing protein 1-like
106587712	-0.37	1.7e-03	3.4e-02	LOC106587712	proline-serine-threonine phosphatase-interacting protein 1-like
106603711	-0.37	1.8e-03	3.6e-02	LOC106603711	aquaporin-11-like
106564136	-0.36	7.0e-05	2.8e-03	LOC106564136	MICAL-like protein 2
106572343	-0.36	2.5e-05	1.2e-03	LOC106572343	uncharacterized protein C3orf18-like
106613513	-0.36	1.8e-04	6.2e-03	LOC106613513	transcription factor HES-1-like
106563299	-0.36	1.1e-03	2.5e-02	LOC106563299	suppressor APC domain-containing protein 2-like
106587213	-0.36	6.6e-04	1.7e-02	LOC106587213	poly [ADP-ribose] polymerase 6
106580150	-0.36	4.2e-05	1.8e-03	LOC106580150	nuclear receptor subfamily 2 group F member 1-A-like
100196842	-0.36	7.5e-04	1.9e-02	tsr2	TSR2 ribosome maturation factor
106592913	-0.36	1.7e-03	3.4e-02	LOC106592913	RNA-binding protein 47-like
106607482	-0.36	1.0e-04	3.8e-03	LOC106607482	nuclear factor erythroid 2-related factor 1-like
106584502	-0.36	1.4e-03	3.0e-02	LOC106584502	protein phosphatase 1H-like
106565767	-0.36	1.5e-04	5.1e-03	LOC106565767	transcription factor E3-like
106562715	-0.36	1.2e-03	2.6e-02	LOC106562715	lamin-L(III)-like
106600573	-0.36	5.4e-04	1.4e-02	LOC106600573	uncharacterized LOC106600573
106576150	-0.36	2.8e-03	4.9e-02	LOC106576150	transcription factor SOX-5-like
106561065	-0.36	3.7e-05	1.7e-03	LOC106561065	tripartite motif-containing protein 16-like
106582273	-0.36	1.3e-03	2.8e-02	LOC106582273	SEC14 domain and spectrin repeat-containing protein 1
106568167	-0.36	1.1e-04	4.1e-03	LOC106568167	unconventional myosin-Vb-like
106603542	-0.35	2.2e-05	1.1e-03	LOC106603542	52 kDa repressor of the inhibitor of the protein kinase-like
106562324	-0.35	6.4e-04	1.6e-02	LOC106562324	DNA-directed RNA polymerases I, II, and III subunit RPABC5
106568361	-0.35	2.4e-03	4.4e-02	LOC106568361	growth arrest-specific protein 1-like
106590423	-0.35	2.7e-04	8.5e-03	LOC106590423	transcription factor AP-4-like
106612557	-0.35	4.9e-05	2.1e-03	LOC106612557	mitochondrial import inner membrane translocase subunit Tim8 A-like
106606943	-0.35	4.5e-04	1.3e-02	elac2	elaC ribonuclease Z 2
106578585	-0.35	1.1e-04	4.0e-03	lck	LCK proto-oncogene, Src family tyrosine kinase
100195934	-0.35	1.9e-03	3.7e-02	nudt7	nudix (nucleoside diphosphate linked moiety X)-type motif 7
106573224	-0.35	9.3e-04	2.2e-02	LOC106573224	liprin-beta-2-like
106589677	-0.35	2.5e-04	7.9e-03	LOC106589677	uncharacterized LOC106589677
100196779	-0.35	5.1e-04	1.4e-02	LOC100196779	v-yes-1 Yamaguchi sarcoma viral related oncogene homolog
106612015	-0.35	8.3e-04	2.0e-02	LOC106612015	long-chain-fatty-acid--CoA ligase 1-like
106571482	-0.35	1.8e-04	6.0e-03	LOC106571482	vascular endothelial growth factor A-A-like
106584468	-0.35	1.2e-05	6.4e-04	si:dkey-82f1.1	DENN domain containing 2A
106599325	-0.35	1.1e-03	2.4e-02	LOC106599325	retinol dehydrogenase 10-B-like
100196498	-0.35	1.3e-03	2.8e-02	tmem126a	transmembrane protein 126A
106567125	-0.35	2.3e-03	4.4e-02	LOC106567125	pleckstrin homology domain-containing family G member 5-like
106564517	-0.35	2.8e-03	4.9e-02	LOC106564517	transcription factor AP-4-like
106601714	-0.34	1.5e-03	3.2e-02	LOC106601714	guanine nucleotide-binding protein G(I)/G(S)/G(O) subunit gamma-5-like
106584569	-0.34	1.9e-03	3.7e-02	LOC106584569	acyl-coenzyme A thioesterase 4-like
106582676	-0.34	7.0e-04	1.8e-02	LOC106582676	rho GTPase-activating protein 40-like
100195696	-0.34	7.0e-05	2.8e-03	ch053	CH053 protein
106578433	-0.34	1.9e-03	3.8e-02	timm21	translocase of inner mitochondrial membrane 21
106576374	-0.34	7.5e-04	1.9e-02	LOC106576374	probable tubulin polyglutamylase TTLL1
106562284	-0.34	1.0e-03	2.4e-02	LOC106562284	interferon regulatory factor 8-like
106567094	-0.34	1.3e-05	6.8e-04	LOC106567094	fat storage-inducing transmembrane protein 2-like
100194878	-0.34	1.1e-03	2.5e-02	LOC100194878	lymphocyte-specific protein tyrosine kinase
106572825	-0.34	5.0e-06	3.0e-04	pofut1	protein O-fucosyltransferase 1
106563259	-0.34	1.6e-05	8.1e-04	LOC106563259	protein FAM78A-like
106561876	-0.34	1.2e-03	2.7e-02	trmt61b	tRNA methyltransferase 61B
106613779	-0.34	1.0e-03	2.3e-02	peak3	PEAK family member 3
106605835	-0.34	2.0e-04	6.6e-03	LOC106605835	trichohyalin-like
106573827	-0.34	2.6e-05	1.2e-03	LOC106573827	myeloid-derived growth factor-like
106574300	-0.34	9.2e-04	2.2e-02	LOC106574300	zinc finger E-box-binding homeobox 2-like
106577793	-0.33	1.8e-04	6.1e-03	LOC106577793	kin of IRRE-like protein 3
106570047	-0.33	9.4e-05	3.6e-03	LOC106570047	angiopoietin-1-like
106610699	-0.33	7.4e-04	1.8e-02	id2a	inhibitor of DNA binding 2a
100195710	-0.33	3.5e-04	1.0e-02	rbx2	RING-box protein 2
106589379	-0.33	1.3e-03	2.8e-02	LOC106589379	protein phosphatase 1 regulatory subunit 3C-B-like
106576835	-0.33	1.3e-03	2.9e-02	LOC106576835	cytochrome c oxidase subunit 5B, mitochondrial-like
106564905	-0.33	4.0e-06	2.5e-04	LOC106564905	DNA polymerase subunit gamma-2, mitochondrial-like
106563762	-0.33	1.4e-03	3.0e-02	LOC106563762	A disintegrin and metalloproteinase with thrombospondin motifs 2-like
106595576	-0.33	5.0e-04	1.4e-02	LOC106595576	Bardet-Biedl syndrome 4 protein-like
106603089	-0.33	4.0e-04	1.1e-02	ston2	stonin 2
106581770	-0.33	7.6e-04	1.9e-02	LOC106581770	cytochrome b reductase 1
106575771	-0.33	3.8e-04	1.1e-02	LOC106575771	vesicle transport protein SFT2B-like
106566712	-0.33	2.8e-04	8.7e-03	LOC106566712	acid-sensing ion channel 1-like
106564452	-0.33	6.8e-04	1.7e-02	LOC106564452	zinc finger protein GLIS2-like
106589740	-0.33	1.6e-03	3.3e-02	LOC106589740	stonin-1-like
106578980	-0.33	2.3e-05	1.1e-03	LOC106578980	protein phosphatase 1 regulatory subunit 3C-B-like
106591329	-0.32	1.7e-03	3.5e-02	LOC106591329	aspartate aminotransferase, cytoplasmic-like
106561917	-0.32	2.2e-04	7.0e-03	htatip2	HIV-1 Tat interactive protein 2
106608164	-0.32	4.7e-04	1.3e-02	LOC106608164	zinc finger protein 36, C3H1 type-like 1
106568098	-0.32	6.1e-05	2.5e-03	LOC106568098	eukaryotic peptide chain release factor subunit 1-like
106605841	-0.32	1.9e-04	6.3e-03	LOC106605841	solute carrier family 2, facilitated glucose transporter member 1-like
106572399	-0.32	1.8e-03	3.6e-02	LOC106572399	cell division control protein 42 homolog
106567127	-0.32	1.4e-04	5.0e-03	zbtb48	zinc finger and BTB domain containing 48
106562691	-0.32	7.5e-05	3.0e-03	LOC106562691	torsin-4A-like
100195138	-0.32	9.5e-04	2.2e-02	isg20	interferon stimulated exonuclease gene
106588510	-0.32	3.6e-04	1.1e-02	LOC106588510	rRNA-processing protein UTP23 homolog
106574245	-0.32	4.3e-07	3.6e-05	LOC106574245	frizzled-7-A-like
106564847	-0.32	5.1e-04	1.4e-02	LOC106564847	homeobox protein Meis1-like
106569450	-0.32	2.2e-04	7.1e-03	LOC106569450	zinc finger protein 540-like
106574738	-0.32	1.4e-03	3.0e-02	LOC106574738	peripheral plasma membrane protein CASK-like
106566713	-0.32	8.5e-04	2.0e-02	LOC106566713	glycerol-3-phosphate dehydrogenase [NAD(+)], cytoplasmic-like
100195981	-0.32	4.7e-04	1.3e-02	tm107	Transmembrane protein 107
106592390	-0.32	2.6e-04	8.2e-03	LOC106592390	E3 ubiquitin-protein ligase TRIM39-like
106574141	-0.32	5.3e-04	1.4e-02	ndufb5	NADH:ubiquinone oxidoreductase subunit B5
106589876	-0.32	1.2e-03	2.6e-02	comtd1	catechol-O-methyltransferase domain containing 1
106582645	-0.31	1.1e-04	4.0e-03	eif6	eukaryotic translation initiation factor 6
106574301	-0.31	1.9e-03	3.7e-02	LOC106574301	activin receptor type-2A
106603889	-0.31	6.9e-04	1.7e-02	LOC106603889	ubiquitin-like domain-containing CTD phosphatase 1
106582961	-0.31	2.2e-03	4.1e-02	LOC106582961	delta-1-pyrroline-5-carboxylate dehydrogenase, mitochondrial-like
106610591	-0.31	2.2e-03	4.2e-02	si:ch211-266g18.9	transforming growth factor-beta receptor-associated protein 1-like
106605752	-0.31	2.1e-03	4.0e-02	zgc:158689	I-BAR_IMD_IRSp53 and SH3_Irsp53_BAIAP2L domain-containing protein
106580082	-0.31	1.4e-03	3.0e-02	LOC106580082	riboflavin kinase-like
106583502	-0.31	1.4e-03	3.0e-02	LOC106583502	uncharacterized LOC106583502
106563600	-0.31	1.5e-03	3.2e-02	gtf3aa	general transcription factor IIIAa
106566438	-0.3	1.1e-03	2.6e-02	LOC106566438	protein FAM110A-like
100196177	-0.3	1.1e-03	2.5e-02	ndufa3	NADH:ubiquinone oxidoreductase subunit A3
106586512	-0.3	1.7e-03	3.5e-02	LOC106586512	coiled-coil domain-containing protein 138-like
106578049	-0.3	1.9e-03	3.8e-02	LOC106578049	ras-related protein Rab-39B-like
106613931	-0.3	2.2e-06	1.5e-04	pik3ca	phosphatidylinositol-4,5-bisphosphate 3-kinase, catalytic subunit alpha
106589655	-0.3	2.1e-03	4.0e-02	LOC106589655	rho-related GTP-binding protein RhoU-like
106566993	-0.3	2.8e-04	8.7e-03	LOC106566993	differentially expressed in FDCP 6 homolog
106605271	-0.3	9.4e-04	2.2e-02	LOC106605271	inactive phospholipase C-like protein 2
106603468	-0.3	1.4e-04	5.1e-03	LOC106603468	SAM and SH3 domain-containing protein 1-like
106570342	-0.3	2.9e-09	3.6e-07	tent4a	terminal nucleotidyltransferase 4A
106564789	-0.3	2.2e-03	4.2e-02	LOC106564789	apelin receptor B-like
106574279	-0.3	2.6e-03	4.7e-02	LOC106574279	double-stranded RNA-specific editase 1-like
106573104	-0.3	2.2e-03	4.1e-02	cbx3b	chromobox homolog 3b
106587699	-0.3	4.6e-04	1.3e-02	LOC106587699	methionyl-tRNA formyltransferase, mitochondrial-like
106596046	-0.3	8.3e-04	2.0e-02	LOC106596046	uncharacterized LOC106596046
100286725	-0.3	6.4e-05	2.6e-03	LOC100286725	immunoglobulin (CD79A) binding protein 1
106574187	-0.3	4.1e-04	1.2e-02	LOC106574187	uncharacterized LOC106574187
106607340	-0.3	4.7e-04	1.3e-02	LOC106607340	axin-1-like
106575081	-0.3	2.2e-04	7.0e-03	setd4	SET domain containing 4
106612032	-0.3	1.4e-03	2.9e-02	LOC106612032	myotubularin-related protein 7-like
106563279	-0.3	3.3e-04	9.9e-03	bbln	bublin coiled coil protein
106575592	-0.29	4.9e-04	1.3e-02	LOC106575592	runt-related transcription factor 1-like
106569151	-0.29	1.1e-03	2.5e-02	LOC106569151	metal transporter CNNM4-like
106607859	-0.29	4.6e-05	2.0e-03	LOC106607859	2-aminoethanethiol dioxygenase-like
106582439	-0.29	4.8e-04	1.3e-02	LOC106582439	pyridoxal kinase-like
100196165	-0.29	2.5e-03	4.6e-02	pdcd2	programmed cell death 2
106594671	-0.29	4.6e-04	1.3e-02	arf6	ADP ribosylation factor 6
106573493	-0.29	5.5e-05	2.3e-03	LOC106573493	zinc finger protein 592-like
106577768	-0.29	2.2e-03	4.1e-02	LOC106577768	TYRO protein tyrosine kinase-binding protein-like
106613854	-0.29	2.8e-04	8.6e-03	osbpl1a	oxysterol binding protein-like 1A
106594773	-0.29	5.7e-04	1.5e-02	LOC106594773	uncharacterized LOC106594773
100196366	-0.29	9.8e-04	2.3e-02	nipsnap3a	nipsnap homolog 3A (C. elegans)
106600675	-0.29	2.3e-03	4.3e-02	ccdc137	coiled-coil domain containing 137
106609766	-0.29	4.0e-04	1.2e-02	LOC106609766	ATP synthase mitochondrial F1 complex assembly factor 2-like
106565437	-0.29	2.6e-03	4.7e-02	LOC106565437	cyclin-dependent kinase 2-like
106579445	-0.28	1.9e-05	9.5e-04	LOC106579445	brother of CDO-like
106576870	-0.28	6.6e-06	3.9e-04	cxcl12a	chemokine (C-X-C motif) ligand 12a (stromal cell-derived factor 1)
106586733	-0.28	2.2e-03	4.1e-02	LOC106586733	uncharacterized LOC106586733
100196822	-0.28	1.9e-03	3.8e-02	rnz2	Zinc phosphodiesterase ELAC protein 2
106604229	-0.28	3.6e-04	1.1e-02	LOC106604229	cytochrome b-c1 complex subunit 8-like
106572007	-0.28	5.4e-04	1.4e-02	LOC106572007	uncharacterized LOC106572007
106576090	-0.28	4.2e-07	3.5e-05	pyroxd1	pyridine nucleotide-disulphide oxidoreductase domain 1
100196186	-0.28	1.6e-03	3.3e-02	pop5	POP5 homolog, ribonuclease P/MRP subunit
106584610	-0.28	2.3e-04	7.4e-03	LOC106584610	wee1-like protein kinase 1-A
106570837	-0.28	1.1e-03	2.6e-02	fam151b	family with sequence similarity 151 member B
106588345	-0.28	2.5e-03	4.6e-02	LOC106588345	CDC42 small effector protein 1-like
106573912	-0.28	2.1e-03	4.1e-02	homer3	homer scaffold protein 3
106584117	-0.28	1.8e-03	3.6e-02	pdgfra	platelet-derived growth factor receptor, alpha polypeptide
106605052	-0.28	1.0e-03	2.4e-02	LOC106605052	dual specificity protein kinase Ttk-like
106573578	-0.28	2.7e-04	8.3e-03	polr2eb	RNA polymerase II, I and III subunit E, b
106572608	-0.28	6.8e-04	1.7e-02	LOC106572608	fat storage-inducing transmembrane protein 2-like
106579211	-0.28	1.8e-03	3.7e-02	rdh13	retinol dehydrogenase 13
106569822	-0.28	4.2e-04	1.2e-02	dolpp1	dolichyldiphosphatase 1
106586268	-0.28	4.9e-04	1.3e-02	uggt2	UDP-glucose glycoprotein glucosyltransferase 2
106588652	-0.28	2.1e-03	4.0e-02	LOC106588652	uncharacterized LOC106588652
100196341	-0.28	1.3e-04	4.6e-03	spcs2	signal peptidase complex subunit 2
106576585	-0.27	4.3e-04	1.2e-02	LOC106576585	zinc finger protein 135-like
106578553	-0.27	1.9e-03	3.7e-02	LOC106578553	mitogen-activated protein kinase kinase kinase 8-like
106613340	-0.27	1.5e-03	3.2e-02	LOC106613340	THAP domain-containing protein 5-like
106570108	-0.27	2.6e-04	8.2e-03	LOC106570108	cyclin-dependent kinases regulatory subunit 1
106587558	-0.27	1.6e-03	3.3e-02	LOC106587558	serine/threonine-protein kinase ULK3-like
106584448	-0.27	5.8e-04	1.5e-02	LOC106584448	spindlin-Z-like
106601683	-0.27	5.4e-04	1.4e-02	LOC106601683	ankyrin repeat domain-containing protein 40-like
106572365	-0.27	2.3e-04	7.3e-03	LOC106572365	histone deacetylase 7-like
100286455	-0.27	5.7e-04	1.5e-02	tmed3	transmembrane emp24 protein transport domain containing 3
106611349	-0.27	6.5e-05	2.6e-03	slc5a6b	solute carrier family 5 member 6
106567952	-0.27	2.9e-04	8.9e-03	LOC106567952	PR domain zinc finger protein 15-like
106581581	-0.27	1.2e-03	2.7e-02	LOC106581581	probable asparagine--tRNA ligase, mitochondrial
106599691	-0.27	5.0e-04	1.4e-02	LOC106599691	proteasome subunit alpha type-7
106583239	-0.27	1.7e-03	3.4e-02	LOC106583239	SWI/SNF complex subunit SMARCC2-like
106565807	-0.26	1.6e-03	3.3e-02	LOC106565807	inositol hexakisphosphate kinase 2-like
106561092	-0.26	1.7e-03	3.5e-02	alkbh3	alkB homolog 3, alpha-ketoglutarate dependent dioxygenase
100306869	-0.26	2.0e-03	3.9e-02	capn3b	calpain 3b
106573541	-0.26	1.3e-03	2.9e-02	LOC106573541	39S ribosomal protein L54, mitochondrial-like
106570430	-0.26	7.4e-07	5.8e-05	LOC106570430	prostaglandin E synthase 2-like
106563236	-0.26	4.0e-04	1.2e-02	gtf3c5	general transcription factor IIIC subunit 5
106605544	-0.26	1.4e-03	3.0e-02	LOC106605544	E3 ubiquitin-protein ligase RNF144B-like
100846962	-0.26	2.0e-03	3.8e-02	dad1	defender against cell death 1
106573643	-0.26	2.4e-04	7.7e-03	LOC106573643	casein kinase II subunit alpha'
106568245	-0.25	2.3e-03	4.3e-02	LOC106568245	armadillo repeat protein deleted in velo-cardio-facial syndrome-like
106575029	-0.25	2.5e-03	4.5e-02	mettl21e	methyltransferase like 21e
106607880	-0.25	2.1e-03	4.0e-02	LOC106607880	alpha-1,6-mannosyl-glycoprotein 2-beta-N-acetylglucosaminyltransferase-like
106604543	-0.25	2.6e-05	1.2e-03	LOC106604543	transmembrane protein 33-like
106591955	-0.25	3.7e-04	1.1e-02	LOC106591955	transportin-2-like
106600488	-0.25	8.6e-05	3.3e-03	LOC106600488	transmembrane protein 55B-A
106612666	-0.25	1.7e-04	5.9e-03	LOC106612666	tapasin-related protein-like
106589654	-0.25	1.2e-03	2.7e-02	LOC106589654	proteasome subunit beta type-1-B-like
106573886	-0.25	2.0e-03	3.9e-02	pex11g	peroxisomal biogenesis factor 11 gamma
106613176	-0.25	5.1e-04	1.4e-02	slc25a16	solute carrier family 25 member 16
106565642	-0.25	2.6e-03	4.7e-02	LOC106565642	uncharacterized LOC106565642
106611330	-0.25	4.8e-06	2.9e-04	LOC106611330	DNA (cytosine-5)-methyltransferase 3A-like
106577300	-0.25	1.2e-03	2.7e-02	sphk2	sphingosine kinase 2
106567755	-0.25	2.4e-03	4.4e-02	stard4	StAR-related lipid transfer (START) domain containing 4
106578474	-0.25	1.2e-03	2.6e-02	nrros	negative regulator of reactive oxygen species
106590162	-0.25	2.6e-03	4.7e-02	LOC106590162	transcriptional regulator Myc
106602057	-0.24	2.1e-03	4.0e-02	coil	coilin p80
100380564	-0.24	1.5e-03	3.2e-02	ptn7	Tyrosine-protein phosphatase non-receptor type 7
106608981	-0.24	8.7e-04	2.1e-02	arhgef40	Rho guanine nucleotide exchange factor (GEF) 40
100194952	-0.24	8.5e-04	2.1e-02	LOC100194952	peroxisome biogenesis factor 10
106590618	-0.24	1.4e-03	2.9e-02	LOC106590618	protein AF-10-like
106573890	-0.24	1.1e-03	2.6e-02	slc35e1	solute carrier family 35 member E1
100380497	-0.24	1.8e-04	6.1e-03	dnal4	Dynein light chain 4, axonemal
106592098	-0.24	2.0e-03	3.9e-02	zdhhc15	zinc finger DHHC-type palmitoyltransferase 15
100196002	-0.24	8.2e-04	2.0e-02	psmd8	proteasome 26S subunit, non-ATPase 8
106594657	-0.24	2.8e-03	4.9e-02	LOC106594657	propionyl-CoA carboxylase alpha chain, mitochondrial-like
106573694	-0.24	3.8e-04	1.1e-02	LOC106573694	cirhin-like
106609506	-0.24	2.4e-03	4.4e-02	pex26	peroxisomal biogenesis factor 26
106562198	-0.24	2.2e-03	4.1e-02	cgnl1	cingulin-like 1
106568141	-0.24	2.3e-03	4.2e-02	LOC106568141	very low-density lipoprotein receptor-like
106611552	-0.24	2.6e-03	4.7e-02	LOC106611552	LIM domain-binding protein 2
100195768	-0.23	5.1e-04	1.4e-02	nips2	NipSnap homolog 2
106570810	-0.23	2.5e-03	4.5e-02	LOC106570810	transcriptional activator protein Pur-beta-like
106571652	-0.23	7.4e-04	1.8e-02	zfp36l1b	zinc finger protein 36, C3H type-like 1b
106571576	-0.23	2.8e-04	8.6e-03	LOC106571576	N-alpha-acetyltransferase 30-like
106604227	-0.23	2.4e-03	4.4e-02	LOC106604227	glucosamine-6-phosphate isomerase 1
106583104	-0.23	2.3e-03	4.2e-02	LOC106583104	adaptin ear-binding coat-associated protein 2-like
106603583	-0.23	1.3e-04	4.5e-03	ap4m1	adaptor related protein complex 4 subunit mu 1
106613730	-0.23	1.9e-03	3.7e-02	LOC106613730	transmembrane protein 161A-like
106577429	-0.23	1.3e-03	2.8e-02	LOC106577429	mitotic checkpoint protein BUB3
106606828	-0.23	1.5e-03	3.2e-02	ppap2d	phosphatidic acid phosphatase type 2D
100195551	-0.23	1.8e-04	6.1e-03	LOC100195551	histone-lysine N-methyltransferase setd3
100195562	-0.23	6.4e-04	1.6e-02	ctso	cathepsin O
106564646	-0.23	1.2e-03	2.7e-02	LOC106564646	rab11 family-interacting protein 4A-like
106571615	-0.23	1.5e-03	3.2e-02	zgc:114200	Aph-1 domain-containing protein
100195035	-0.23	6.0e-04	1.6e-02	abi1	Abl interactor 1
106562942	-0.23	6.6e-04	1.7e-02	ankra2	ankyrin repeat family A member 2
106588119	-0.22	1.7e-03	3.4e-02	LOC106588119	transmembrane emp24 domain-containing protein 3-like
106611457	-0.22	1.1e-03	2.6e-02	LOC106611457	protein salvador homolog 1-like
106562206	-0.22	3.8e-04	1.1e-02	mtmr10	myotubularin related protein 10
106570767	-0.22	5.7e-04	1.5e-02	psmg2	proteasome (prosome, macropain) assembly chaperone 2
106592464	-0.22	9.4e-04	2.2e-02	LOC106592464	angiopoietin-related protein 7-like
106600752	-0.22	5.1e-05	2.1e-03	LOC106600752	serine/threonine-protein kinase NLK2-like
106563829	-0.22	1.0e-04	3.8e-03	skp2	S-phase kinase-associated protein 2, E3 ubiquitin protein ligase
106605805	-0.22	2.3e-04	7.3e-03	LOC106605805	zinc finger protein 501-like
106565733	-0.22	3.6e-05	1.6e-03	LOC106565733	RING1 and YY1-binding protein B-like
106580306	-0.22	1.0e-03	2.3e-02	usp30	ubiquitin specific peptidase 30
106560963	-0.22	9.1e-04	2.2e-02	wu:fa25f02	cell wall protein DAN4-like
106589583	-0.21	2.2e-03	4.2e-02	ccz1	CCZ1 homolog, vacuolar protein trafficking and biogenesis associated
106588090	-0.21	9.8e-04	2.3e-02	LOC106588090	rho GDP-dissociation inhibitor 1-like
106573378	-0.21	1.3e-03	2.8e-02	armc10	armadillo repeat containing 10
106580116	-0.21	1.9e-04	6.2e-03	si:dkey-98f17.5	uncharacterized LOC106580116
106582260	-0.21	1.1e-03	2.5e-02	LOC106582260	dnaJ homolog subfamily C member 10-like
106562710	-0.21	1.2e-03	2.7e-02	LOC106562710	very-long-chain 3-oxoacyl-CoA reductase-B-like
100380536	-0.21	1.2e-03	2.6e-02	mbip	MAP3K12 binding inhibitory protein 1
106570866	-0.21	1.2e-03	2.7e-02	LOC106570866	ubiquitin-conjugating enzyme E2 L3-like
106581813	-0.21	2.6e-04	8.2e-03	pkp4	plakophilin 4
106585571	-0.21	1.6e-04	5.6e-03	LOC106585571	beta-centractin-like
106613646	-0.21	1.5e-03	3.2e-02	LOC106613646	amyloid beta A4 precursor protein-binding family A member 3-like
106564101	-0.21	2.3e-04	7.4e-03	ears2	glutamyl-tRNA synthetase 2, mitochondrial
106560926	-0.21	1.4e-03	3.0e-02	csnk2a2b	casein kinase 2, alpha prime polypeptide b
106587381	-0.2	1.1e-03	2.5e-02	LOC106587381	differentially expressed in FDCP 8-like
106604388	-0.2	3.8e-04	1.1e-02	LOC106604388	protein IWS1 homolog A-like
106593451	-0.2	1.1e-03	2.6e-02	LOC106593451	lysosomal Pro-X carboxypeptidase-like
106584450	-0.2	1.8e-03	3.6e-02	LOC106584450	DNA-directed RNA polymerase, mitochondrial-like
106568866	-0.2	9.5e-04	2.2e-02	LOC106568866	epidermal growth factor-like protein 7
100196617	-0.2	1.4e-03	3.1e-02	dh12b	Estradiol 17-beta-dehydrogenase 12-B
106565448	-0.19	7.6e-04	1.9e-02	LOC106565448	cyclin-dependent kinase 4-like
100306868	-0.19	2.5e-03	4.6e-02	tr1l1	translocation-associated membrane protein 1-like 1
106572219	-0.19	6.9e-04	1.7e-02	LOC106572219	coiled-coil domain-containing protein 22-like
106612144	-0.19	2.5e-03	4.5e-02	LOC106612144	SH3 domain and tetratricopeptide repeat-containing protein 2-like
100194534	-0.19	7.1e-04	1.8e-02	LOC100194534	protein phosphatase 1, catalytic subunit, gamma isoform
100196413	-0.19	5.3e-04	1.4e-02	thoc6	THO complex 6 homolog (Drosophila)
106605053	-0.19	2.1e-03	4.1e-02	LOC106605053	receptor-binding cancer antigen expressed on SiSo cells-like
106567487	-0.19	2.5e-04	7.8e-03	LOC106567487	RNA-binding protein 27-like
106585881	-0.18	1.2e-03	2.7e-02	ube2l3	ubiquitin conjugating enzyme E2 L3
106603541	-0.18	5.4e-06	3.2e-04	LOC106603541	uncharacterized LOC106603541
100195047	-0.18	2.5e-03	4.5e-02	face1	CAAX prenyl protease 1 homolog
106570841	-0.18	1.8e-03	3.7e-02	ak6	adenylate kinase 6
106584663	-0.17	2.7e-03	4.8e-02	LOC106584663	G/T mismatch-specific thymine DNA glycosylase-like
100196677	-0.17	2.6e-03	4.7e-02	LOC100196677	26S proteasome non-ATPase regulatory subunit 7 like 2
106603769	-0.17	2.7e-03	4.8e-02	dcps	decapping enzyme, scavenger
106609557	-0.17	1.3e-03	2.8e-02	LOC106609557	differentially expressed in FDCP 6-like
106580304	-0.17	2.2e-03	4.2e-02	LOC106580304	MORC family CW-type zinc finger protein 2A-like
106608720	-0.17	1.3e-03	2.8e-02	LOC106608720	protein MB21D2-like
106611524	-0.16	8.1e-04	2.0e-02	ocrl	OCRL inositol polyphosphate-5-phosphatase
106585092	-0.16	2.3e-03	4.2e-02	dgcr8	DGCR8 microprocessor complex subunit
106603865	-0.16	2.8e-03	5.0e-02	LOC106603865	RNA-binding protein 27-like
106567970	-0.14	9.6e-04	2.3e-02	akap10	A kinase (PRKA) anchor protein 10
106611193	-0.14	2.8e-03	5.0e-02	znf839	zinc finger protein 839
106575187	0.13	1.2e-03	2.6e-02	LOC106575187	CLIP-associating protein 1-B-like
106572622	0.14	2.0e-03	3.8e-02	LOC106572622	transcription initiation factor TFIID subunit 8-like
100380758	0.16	2.1e-03	4.0e-02	bag5	BCL2 associated athanogene 5
106561420	0.17	1.1e-04	4.1e-03	arntl2	aryl hydrocarbon receptor nuclear translocator-like 2
106560695	0.17	2.2e-03	4.1e-02	hmg20a	high mobility group 20A
106608056	0.17	4.4e-04	1.2e-02	LOC106608056	glycerophosphocholine phosphodiesterase GPCPD1-like
106564257	0.18	3.4e-04	1.0e-02	LOC106564257	proline dehydrogenase 1, mitochondrial-like
106572588	0.18	7.9e-04	1.9e-02	LOC106572588	zinc finger protein 281-like
106603693	0.18	2.2e-03	4.1e-02	LOC106603693	protein-tyrosine kinase 2-beta-like
106569867	0.18	3.3e-04	9.7e-03	LOC106569867	myocyte-specific enhancer factor 2D homolog
106589843	0.18	1.1e-03	2.6e-02	LOC106589843	probable E3 ubiquitin-protein ligase TRIM8
106587417	0.18	2.4e-03	4.4e-02	LOC106587417	serine/threonine-protein kinase N2-like
106575711	0.19	1.6e-03	3.4e-02	LOC106575711	transmembrane protein 131-like
106574093	0.19	3.8e-04	1.1e-02	LOC106574093	lysine-specific demethylase 4B-like
106573910	0.19	1.9e-05	9.6e-04	LOC106573910	regulator of nonsense transcripts 1-like
106609566	0.19	9.2e-05	3.5e-03	LOC106609566	apoptotic protease-activating factor 1-like
100380542	0.19	1.9e-03	3.7e-02	cq039	CQ039 protein
106586147	0.19	4.0e-04	1.1e-02	pnkd	PNKD metallo-beta-lactamase domain containing
106565818	0.19	1.4e-03	2.9e-02	LOC106565818	ras-related protein Rab-7a
106569930	0.2	2.1e-03	4.0e-02	LOC106569930	zinc fingers and homeoboxes protein 2-like
106608917	0.2	3.8e-05	1.7e-03	atp2b1a	ATPase plasma membrane Ca2+ transporting 1a
100194963	0.2	1.5e-03	3.2e-02	si:ch211-71n6.4	Para-nitrobenzyl esterase
106569782	0.2	7.7e-05	3.0e-03	LOC106569782	low-density lipoprotein receptor-related protein 12-like
106570112	0.2	3.7e-04	1.1e-02	LOC106570112	pygopus homolog 2-like
106560678	0.2	1.1e-04	4.0e-03	LOC106560678	uncharacterized protein C17orf85 homolog
106612384	0.2	7.1e-04	1.8e-02	ppp1r37	protein phosphatase 1, regulatory subunit 37
100195204	0.2	1.5e-03	3.2e-02	s2533	Solute carrier family 25 member 33
106566176	0.2	2.7e-03	4.8e-02	tespa1	thymocyte expressed, positive selection associated 1
106600393	0.2	1.0e-03	2.3e-02	LOC106600393	zinc finger protein 26-like
106584819	0.21	9.2e-04	2.2e-02	LOC106584819	atlastin-2-like
106567166	0.21	1.0e-03	2.4e-02	csrnp2	cysteine-serine-rich nuclear protein 2
106611469	0.21	1.5e-03	3.2e-02	LOC106611469	pantothenate kinase 3-like
106571593	0.21	8.7e-04	2.1e-02	LOC106571593	serine/threonine-protein phosphatase 2A 56 kDa regulatory subunit gamma isoform-like
106604433	0.21	7.6e-06	4.3e-04	LOC106604433	inositol polyphosphate 5-phosphatase OCRL-1-like
106586858	0.21	1.7e-03	3.5e-02	LOC106586858	interleukin-10 receptor subunit beta-like
100194746	0.21	9.1e-04	2.2e-02	atg4b	autophagy related 4B, cysteine peptidase
106605030	0.21	2.0e-04	6.7e-03	LOC106605030	F-box/LRR-repeat protein 4-like
106561353	0.21	1.1e-03	2.6e-02	LOC106561353	lysine-specific demethylase 7B-like
106608684	0.21	2.4e-04	7.7e-03	rela	v-rel avian reticuloendotheliosis viral oncogene homolog A
106571290	0.22	1.9e-03	3.7e-02	LOC106571290	proline-rich nuclear receptor coactivator 1-like
106603301	0.22	4.5e-04	1.3e-02	LOC106603301	TBC1 domain family member 8B-like
106585282	0.22	1.3e-04	4.5e-03	LOC106585282	CAP-Gly domain-containing linker protein 1-like
106601170	0.22	2.7e-03	4.9e-02	LOC106601170	F-box only protein 33-like
106603505	0.22	1.3e-03	2.9e-02	LOC106603505	nuclear receptor corepressor 1-like
106580064	0.22	5.5e-04	1.5e-02	LOC106580064	AN1-type zinc finger protein 5-like
106572204	0.22	9.4e-04	2.2e-02	acot7	acyl-CoA thioesterase 7
106603416	0.22	2.4e-03	4.4e-02	LOC106603416	E3 ubiquitin-protein ligase CBL-like
106567058	0.22	2.8e-03	5.0e-02	fmnl3	formin-like 3
106600557	0.22	5.1e-04	1.4e-02	LOC106600557	MAU2 chromatid cohesion factor homolog
106587575	0.22	1.5e-03	3.1e-02	tent4b	terminal nucleotidyltransferase 4B
106609967	0.23	2.7e-09	3.4e-07	LOC106609967	ribosomal protein S6 kinase beta-2-like
106565348	0.23	2.2e-03	4.1e-02	LOC106565348	serine/arginine-rich splicing factor 3-like
106564501	0.23	5.0e-04	1.4e-02	rnf185	ring finger protein 185
106606306	0.23	1.3e-04	4.6e-03	LOC106606306	nuclear distribution protein nudE-like 1-B
106565529	0.23	2.5e-03	4.6e-02	LOC106565529	rho guanine nucleotide exchange factor 25-like
106586677	0.23	2.0e-04	6.7e-03	ankrd10b	ankyrin repeat domain 10b
100306807	0.23	7.5e-05	3.0e-03	egln2	egl-9 family hypoxia-inducible factor 2
100195078	0.23	5.2e-04	1.4e-02	tp4a2	tyrosine phosphatase type IVA 2
106567000	0.23	1.4e-04	5.0e-03	dip2ba	disco-interacting protein 2 homolog Ba
106581989	0.23	1.8e-03	3.6e-02	LOC106581989	bromodomain-containing protein 2-like
106607565	0.24	2.7e-03	4.8e-02	LOC106607565	rho-related GTP-binding protein RhoB-like
106599059	0.24	2.8e-03	5.0e-02	LOC106599059	piggyBac transposable element-derived protein 4-like
106567624	0.24	2.3e-03	4.3e-02	LOC106567624	exocyst complex component 3-like
106575541	0.24	1.3e-03	2.9e-02	pbxip1b	pre-B-cell leukemia homeobox interacting protein 1b
106572762	0.24	4.9e-04	1.3e-02	tmem106c	transmembrane protein 106C
106602679	0.24	6.2e-06	3.7e-04	mideasb	mitotic deacetylase associated SANT domain protein b
106609349	0.24	6.4e-06	3.8e-04	LOC106609349	muskelin-like
106564926	0.24	6.2e-04	1.6e-02	LOC106564926	junctional adhesion molecule A-like
106571479	0.24	5.1e-06	3.1e-04	slc38a9	solute carrier family 38 member 9
106561455	0.24	1.8e-03	3.7e-02	arntl1a	aryl hydrocarbon receptor nuclear translocator-like 1a
106569346	0.24	6.6e-04	1.7e-02	LOC106569346	autophagy-related protein 9A-like
106575179	0.24	1.2e-03	2.7e-02	LOC106575179	protein Shroom2-like
106567168	0.24	1.1e-04	4.1e-03	LOC106567168	POU domain, class 6, transcription factor 1-like
106612848	0.24	2.0e-03	3.8e-02	LOC106612848	Golgi SNAP receptor complex member 1
106569495	0.24	4.7e-04	1.3e-02	LOC106569495	cytoplasmic dynein 1 intermediate chain 2-like
106565731	0.24	2.1e-05	1.0e-03	LOC106565731	serine/threonine-protein phosphatase 4 regulatory subunit 2-B-like
106574695	0.24	2.6e-03	4.7e-02	LOC106574695	serine/threonine-protein kinase 11-interacting protein-like
106607751	0.24	1.1e-03	2.5e-02	map3k5	mitogen-activated protein kinase kinase kinase 5
106564851	0.24	2.5e-03	4.5e-02	LOC106564851	SERTA domain-containing protein 2-like
106569722	0.24	2.7e-03	4.8e-02	LOC106569722	zinc finger protein 239-like
106585467	0.24	2.4e-03	4.4e-02	LOC106585467	breakpoint cluster region protein-like
106564679	0.24	2.1e-03	4.0e-02	LOC106564679	phosphoinositide 3-kinase regulatory subunit 6-like
100196423	0.24	1.3e-03	2.9e-02	dirc2	disrupted in renal carcinoma 2
106574508	0.25	3.3e-04	9.9e-03	zgc:110158	uncharacterized LOC106574508
106584564	0.25	2.1e-05	1.0e-03	pot1	protection of telomeres 1 homolog
106571208	0.25	8.1e-04	2.0e-02	ezr	ezrin
106600707	0.25	9.5e-04	2.2e-02	LOC106600707	BEN domain-containing protein 3-like
106589502	0.25	1.3e-03	2.8e-02	mprip	myosin phosphatase Rho interacting protein
106580832	0.25	5.3e-04	1.4e-02	LOC106580832	F-box only protein 46-like
100380280	0.25	8.3e-04	2.0e-02	ccpg1	cell cycle progression 1
106586872	0.25	7.7e-04	1.9e-02	LOC106586872	uncharacterized LOC106586872
106582178	0.25	3.4e-04	1.0e-02	ica1	islet cell autoantigen 1
100196730	0.25	2.0e-03	3.8e-02	slc9a3r1	SLC9A3 regulator 1
106601912	0.25	6.3e-04	1.6e-02	arhgap5	Rho GTPase activating protein 5
106568099	0.25	1.2e-07	1.1e-05	LOC106568099	F-box/WD repeat-containing protein 11-like
106589553	0.25	8.7e-06	4.9e-04	ubald1a	UBA-like domain containing 1a
106572839	0.25	1.8e-03	3.7e-02	LOC106572839	proline synthase co-transcribed bacterial homolog protein-like
106606035	0.25	5.0e-04	1.4e-02	LOC106606035	sperm acrosome membrane-associated protein 4-like
106569737	0.25	9.1e-06	5.1e-04	rab12	RAB12, member RAS oncogene family
106561277	0.25	2.1e-03	4.0e-02	LOC106561277	F-box only protein 31-like
106579128	0.25	2.4e-03	4.5e-02	dcakd	dephospho-CoA kinase domain containing
106575570	0.25	4.9e-05	2.1e-03	LOC106575570	SHC-transforming protein 1-like
106585194	0.25	5.9e-04	1.5e-02	creb3l3l	cAMP responsive element binding protein 3-like 3 like
100195341	0.26	1.3e-03	2.8e-02	djb12	DnaJ homolog subfamily B member 12
106602709	0.26	3.0e-04	9.0e-03	LOC106602709	protein FAM193A-like
106582256	0.26	1.2e-03	2.6e-02	LOC106582256	mitogen-activated protein kinase kinase kinase kinase 4-like
106570854	0.26	3.4e-04	1.0e-02	LOC106570854	phospholipid-transporting ATPase ID-like
106607474	0.26	2.0e-04	6.6e-03	ppp1r9ba	protein phosphatase 1, regulatory subunit 9Ba
106564724	0.26	8.1e-05	3.2e-03	LOC106564724	serine/threonine-protein kinase N1-like
106611016	0.26	1.2e-03	2.6e-02	peli2	pellino E3 ubiquitin protein ligase family member 2
106592130	0.26	1.1e-03	2.5e-02	LOC106592130	N-acyl-phosphatidylethanolamine-hydrolyzing phospholipase D-like
106609517	0.26	8.3e-04	2.0e-02	LOC106609517	sodium-coupled neutral amino acid transporter 2-like
100380792	0.26	1.2e-04	4.4e-03	otud5a	OTU deubiquitinase 5a
106568302	0.26	1.2e-03	2.7e-02	LOC106568302	zinc finger SWIM domain-containing protein 6-like
106572866	0.26	4.2e-04	1.2e-02	LOC106572866	uncharacterized LOC106572866
106580817	0.26	8.3e-05	3.2e-03	LOC106580817	serine/threonine-protein kinase SIK3 homolog
106567964	0.27	2.1e-04	7.0e-03	rps6kb1a	ribosomal protein S6 kinase b, polypeptide 1a
106585456	0.27	1.4e-06	9.8e-05	LOC106585456	ral guanine nucleotide dissociation stimulator-like
106571745	0.27	1.1e-03	2.5e-02	LOC106571745	beta-soluble NSF attachment protein
106613781	0.27	3.4e-04	1.0e-02	dot1l	DOT1 like histone lysine methyltransferase
106577544	0.27	8.1e-04	2.0e-02	LOC106577544	serine/threonine-protein phosphatase PP1-beta catalytic subunit
106568340	0.27	2.4e-03	4.4e-02	LOC106568340	E3 ubiquitin-protein ligase Praja-2-like
106569894	0.27	1.5e-04	5.3e-03	crtc2	CREB regulated transcription coactivator 2
106601325	0.27	1.2e-03	2.6e-02	LOC106601325	sphingosine 1-phosphate receptor 1-like
100196616	0.27	2.2e-05	1.1e-03	marchf3	membrane associated ring-CH-type finger 3
106576355	0.27	3.9e-05	1.7e-03	LOC106576355	lysine-specific demethylase 7B-like
106601116	0.27	1.9e-03	3.7e-02	LOC106601116	AN1-type zinc finger protein 2A-like
106600812	0.27	6.5e-04	1.7e-02	LOC106600812	uncharacterized LOC106600812
106607650	0.27	3.9e-06	2.4e-04	LOC106607650	protein sel-1 homolog 1-like
100196412	0.27	1.6e-05	8.0e-04	klf6a	Kruppel-like factor 6a
106567449	0.27	2.1e-03	4.1e-02	LOC106567449	cytoplasmic polyadenylation element-binding protein 4-like
106563077	0.27	1.9e-03	3.8e-02	LOC106563077	myocyte-specific enhancer factor 2C-like
106589513	0.28	1.9e-04	6.4e-03	spag9b	sperm associated antigen 9b
106612890	0.28	1.1e-06	8.0e-05	LOC106612890	PHD finger protein 23B-like
106567962	0.28	1.1e-03	2.5e-02	med13a	mediator complex subunit 13a
106575995	0.28	3.2e-06	2.0e-04	brd1a	bromodomain containing 1a
106611119	0.28	2.4e-03	4.4e-02	LOC106611119	fermitin family homolog 2-like
106585610	0.28	8.6e-05	3.3e-03	LOC106585610	glycerol-3-phosphate acyltransferase 4
106578928	0.28	2.7e-03	4.8e-02	LOC106578928	protein transport protein Sec24C-like
106587590	0.28	4.1e-07	3.5e-05	LOC106587590	retinoblastoma-like protein 2
106578960	0.28	2.0e-03	3.9e-02	LOC106578960	AMSH-like protease
106572024	0.28	2.5e-03	4.5e-02	tmco4	transmembrane and coiled-coil domains 4
106586479	0.28	1.6e-04	5.6e-03	LOC106586479	LON peptidase N-terminal domain and RING finger protein 2-like
106584476	0.28	1.0e-03	2.4e-02	gpatch3	G patch domain containing 3
106566831	0.28	2.6e-04	8.2e-03	tbc1d25	TBC1 domain family, member 25
106573503	0.28	1.3e-05	6.9e-04	LOC106573503	tropomyosin alpha-1 chain-like
106612085	0.28	5.1e-04	1.4e-02	LOC106612085	retinoic acid receptor responder protein 3-like
106602658	0.28	5.9e-04	1.5e-02	LOC106602658	tyrosine-protein phosphatase non-receptor type 9-like
100196103	0.28	2.1e-04	7.0e-03	dennd2d	DENN domain containing 2D
100195351	0.28	1.5e-04	5.2e-03	ikbe	NF-kappa-B inhibitor epsilon
106589528	0.28	1.8e-07	1.6e-05	LOC106589528	josephin-1-like
106561407	0.28	8.1e-04	2.0e-02	cry1	cryptochrome circadian regulator 1
106564923	0.28	1.2e-06	9.0e-05	LOC106564923	SEC14-like protein 1
106611195	0.28	3.4e-04	1.0e-02	LOC106611195	tectonin beta-propeller repeat containing 2
100380539	0.28	1.7e-03	3.5e-02	stard7	StAR-related lipid transfer (START) domain containing 7
106583455	0.28	2.1e-04	7.0e-03	cep85	centrosomal protein 85
106601563	0.28	3.4e-06	2.1e-04	LOC106601563	3 beta-hydroxysteroid dehydrogenase type 7-like
106601484	0.28	6.7e-05	2.7e-03	LOC106601484	forkhead box protein K2-like
106574318	0.28	1.4e-04	4.9e-03	LOC106574318	protein FAM134A-like
106574199	0.29	3.9e-04	1.1e-02	LOC106574199	cysteine protease ATG4B-like
106598530	0.29	2.4e-05	1.1e-03	ro60	Ro60, Y RNA binding protein
106564790	0.29	1.0e-05	5.7e-04	LOC106564790	son of sevenless homolog 1-like
106567495	0.29	8.7e-04	2.1e-02	LOC106567495	NEDD4 family-interacting protein 1-like
106613092	0.29	1.5e-03	3.2e-02	LOC106613092	kinase suppressor of Ras 1-like
100194967	0.29	3.6e-04	1.1e-02	ube2j1	ubiquitin conjugating enzyme E2 J1
106579526	0.29	4.2e-04	1.2e-02	mybl1	v-myb avian myeloblastosis viral oncogene homolog-like 1
106567442	0.29	4.4e-04	1.2e-02	LOC106567442	clathrin interactor 1-like
100195626	0.29	4.3e-04	1.2e-02	zfn2b	AN1-type zinc finger protein 2B
106607326	0.29	6.0e-04	1.6e-02	LOC106607326	mitogen-activated protein kinase kinase kinase 14-like
106571599	0.29	1.8e-04	6.1e-03	LOC106571599	protein FAM49A
100196599	0.29	7.2e-06	4.1e-04	zfand5b	zinc finger, AN1-type domain 5b
106579837	0.29	1.0e-03	2.4e-02	LOC106579837	vinexin-like
106610472	0.29	5.5e-05	2.3e-03	LOC106610472	E3 ubiquitin-protein ligase DTX4-like
106568675	0.29	7.1e-04	1.8e-02	LOC106568675	serine/threonine-protein kinase PRP4 homolog
106589759	0.29	1.2e-06	8.7e-05	LOC106589759	phosphoglycerate mutase 1-like
106573708	0.29	2.1e-04	6.8e-03	LOC106573708	NEDD4-binding protein 1-like
106562383	0.29	9.8e-12	1.9e-09	zswim6	zinc finger, SWIM-type containing 6
106564503	0.29	9.1e-07	6.9e-05	LOC106564503	kelch-like ECH-associated protein 1
106610913	0.29	1.7e-04	5.7e-03	ppm1ba	protein phosphatase, Mg2+/Mn2+ dependent, 1Ba
106562106	0.29	4.5e-05	1.9e-03	LOC106562106	aryl hydrocarbon receptor nuclear translocator-like protein 1
106607854	0.29	1.1e-03	2.4e-02	LOC106607854	uncharacterized LOC106607854
100194769	0.29	3.9e-04	1.1e-02	tmm47	Transmembrane protein 47
106574666	0.29	9.0e-05	3.5e-03	LOC106574666	chromosome alignment-maintaining phosphoprotein 1-like
106568378	0.29	3.9e-05	1.7e-03	LOC106568378	roquin-2-like
106599613	0.3	1.2e-03	2.7e-02	kiaa0040	KIAA0040 ortholog
106604468	0.3	2.2e-05	1.0e-03	LOC106604468	zinc finger protein 513-like
106613840	0.3	2.1e-03	4.0e-02	LOC106613840	DNA-binding protein RFX2-like
106560786	0.3	9.4e-04	2.2e-02	sin3aa	SIN3 transcription regulator family member Aa
106575164	0.3	2.8e-03	5.0e-02	LOC106575164	secretory phospholipase A2 receptor-like
106589645	0.3	2.2e-03	4.2e-02	LOC106589645	rho GTPase-activating protein 12-like
106603482	0.3	2.3e-04	7.3e-03	LOC106603482	AT-rich interactive domain-containing protein 5B-like
106613686	0.3	2.7e-03	4.8e-02	LOC106613686	Krueppel-like factor 2
106572294	0.3	7.8e-04	1.9e-02	LOC106572294	phosphatidylinositol 3,4,5-trisphosphate-dependent Rac exchanger 1 protein-like
106584425	0.3	7.6e-04	1.9e-02	ell	elongation factor for RNA polymerase II
100196820	0.3	2.9e-04	8.8e-03	gosr1	golgi SNAP receptor complex member 1
106607441	0.3	1.8e-03	3.6e-02	LOC106607441	uncharacterized LOC106607441
106580829	0.3	1.2e-04	4.5e-03	LOC106580829	zinc finger FYVE domain-containing protein 1-like
100196069	0.3	2.6e-03	4.7e-02	afmid	arylformamidase
106572254	0.3	1.5e-04	5.1e-03	LOC106572254	DNA (cytosine-5)-methyltransferase 3B-like
106567682	0.3	8.6e-04	2.1e-02	erg	ETS transcription factor ERG
106562355	0.3	2.2e-03	4.1e-02	LOC106562355	switch-associated protein 70-like
106590170	0.3	1.8e-03	3.6e-02	LOC106590170	dual specificity protein phosphatase 5-like
106562099	0.31	6.6e-04	1.7e-02	LOC106562099	protein MRVI1-like
106567410	0.31	2.5e-04	8.0e-03	LOC106567410	sarcoplasmic/endoplasmic reticulum calcium ATPase 1-like
106568736	0.31	9.9e-06	5.5e-04	LOC106568736	formin-binding protein 1-like
106599517	0.31	8.4e-04	2.0e-02	LOC106599517	enhancer of polycomb homolog 1-like
106609279	0.31	9.8e-05	3.7e-03	LOC106609279	calcium/calmodulin-dependent protein kinase type 1D-like
106571256	0.31	6.5e-04	1.7e-02	LOC106571256	kinase D-interacting substrate of 220 kDa-like
100286454	0.31	2.7e-04	8.4e-03	elovl1b	ELOVL fatty acid elongase 1b
106579298	0.31	4.4e-04	1.2e-02	ndel1a	nudE neurodevelopment protein 1-like 1a
106563243	0.31	2.4e-05	1.1e-03	LOC106563243	myosin-IIIb-like
106575195	0.31	9.8e-04	2.3e-02	LOC106575195	tumor necrosis factor receptor superfamily member 5-like
106603157	0.31	4.5e-04	1.3e-02	LOC106603157	pyruvate carboxylase, mitochondrial-like
106603359	0.31	1.2e-03	2.7e-02	LOC106603359	RING finger protein 214-like
106593074	0.31	2.5e-05	1.2e-03	LOC106593074	proline-rich receptor-like protein kinase PERK12
106565979	0.31	1.3e-04	4.6e-03	LOC106565979	cytokine-inducible SH2-containing protein-like
106610734	0.31	2.9e-06	1.9e-04	LOC106610734	phosphatidate phosphatase LPIN1-like
106610660	0.31	2.1e-04	7.0e-03	LOC106610660	ribosomal protein S6 kinase 2 alpha-like
106604722	0.31	6.1e-04	1.6e-02	LOC106604722	solute carrier family 25 member 43-like
106582069	0.31	2.4e-04	7.7e-03	LOC106582069	serine/threonine-protein kinase LATS2-like
106586651	0.31	1.2e-03	2.6e-02	nr1i2	nuclear receptor subfamily 1, group I, member 2
106568360	0.31	2.4e-03	4.5e-02	LOC106568360	zinc finger protein 8-like
106569068	0.31	1.2e-04	4.3e-03	LOC106569068	ras GTPase-activating protein nGAP-like
106589738	0.31	6.3e-07	5.0e-05	foxn2	forkhead box N2
100196433	0.31	1.7e-03	3.5e-02	caco1	Calcium-binding and coiled-coil domain-containing protein 1
106581836	0.31	1.8e-04	6.1e-03	LOC106581836	OTU domain-containing protein 7B-like
106610375	0.31	2.6e-03	4.7e-02	LOC106610375	protein FAM104A-like
106577970	0.31	7.2e-04	1.8e-02	LOC106577970	zinc finger protein 536-like
106568600	0.32	1.1e-03	2.4e-02	hdhd2	haloacid dehalogenase-like hydrolase domain containing 2
100195513	0.32	5.7e-05	2.4e-03	lasp1	LIM and SH3 protein 1
106609586	0.32	2.6e-03	4.7e-02	LOC106609586	T-complex protein 11-like protein 2
106563923	0.32	9.6e-05	3.6e-03	smpd1	sphingomyelin phosphodiesterase 1
106586160	0.32	2.1e-03	4.1e-02	LOC106586160	myosin light chain kinase, smooth muscle-like
106567520	0.32	1.3e-03	2.8e-02	LOC106567520	folliculin-interacting protein 1-like
106568185	0.32	1.4e-04	4.8e-03	LOC106568185	PDZ and LIM domain protein 5-like
106611893	0.32	9.3e-04	2.2e-02	LOC106611893	zinc finger protein 629-like
106581019	0.32	1.8e-04	6.1e-03	LOC106581019	PHD finger protein 13-like
106593639	0.32	1.5e-03	3.2e-02	LOC106593639	nucleus accumbens-associated protein 1-like
106610329	0.32	2.1e-04	6.9e-03	LOC106610329	cAMP-dependent protein kinase type I-alpha regulatory subunit
106560467	0.32	1.2e-05	6.3e-04	jak1	Janus kinase 1
106585823	0.32	8.2e-04	2.0e-02	LOC106585823	N-acetyllactosaminide beta-1,3-N-acetylglucosaminyltransferase 2-like
106572529	0.32	2.9e-04	8.8e-03	LOC106572529	coenzyme Q-binding protein COQ10 homolog A, mitochondrial-like
106612008	0.32	2.3e-05	1.1e-03	rnf103	ring finger protein 103
106567050	0.32	2.8e-03	5.0e-02	LOC106567050	zinc finger protein Eos-like
106572627	0.32	8.4e-04	2.0e-02	LOC106572627	nuclear factor of activated T-cells, cytoplasmic 2-like
106612559	0.32	6.0e-04	1.6e-02	LOC106612559	sortilin-related receptor-like
106583242	0.32	5.1e-04	1.4e-02	LOC106583242	type II inositol 1,4,5-trisphosphate 5-phosphatase-like
106613207	0.32	5.3e-04	1.4e-02	LOC106613207	T-lymphocyte activation antigen CD80-like
100380703	0.32	2.9e-04	8.8e-03	LOC100380703	protein FAM134A
106580134	0.32	1.6e-04	5.5e-03	mef2cb	myocyte enhancer factor 2cb
106605200	0.32	3.8e-05	1.7e-03	tmem106b	transmembrane protein 106B
106561621	0.32	4.3e-06	2.7e-04	LOC106561621	spermatid perinuclear RNA-binding protein-like
106571480	0.32	1.7e-05	8.5e-04	wdr26b	WD repeat domain 26b
106586768	0.32	2.5e-03	4.6e-02	st6gal2	ST6 beta-galactoside alpha-2,6-sialyltransferase 2
106580775	0.32	8.2e-05	3.2e-03	LOC106580775	ubiquitin carboxyl-terminal hydrolase 2-like
106564912	0.32	1.0e-04	3.9e-03	slc20a1b	solute carrier family 20 member 1b
106578930	0.33	7.3e-04	1.8e-02	LOC106578930	NACHT, LRR and PYD domains-containing protein 3-like
106581034	0.33	1.4e-04	5.0e-03	LOC106581034	protein unc-119 homolog A-like
106565552	0.33	1.9e-03	3.7e-02	LOC106565552	ras-related protein Rab-7a
106569706	0.33	2.7e-07	2.3e-05	uck2b	uridine-cytidine kinase 2b
106604970	0.33	1.1e-05	6.1e-04	LOC106604970	protein-tyrosine kinase 2-beta-like
106601029	0.33	2.7e-03	4.8e-02	LOC106601029	serine/threonine-protein kinase 17A-like
106599848	0.33	6.2e-07	5.0e-05	LOC106599848	autophagy-related protein 9A-like
106573457	0.33	2.0e-06	1.4e-04	LOC106573457	protein FAM107B-like
106613254	0.33	2.5e-06	1.6e-04	LOC106613254	TCDD-inducible poly [ADP-ribose] polymerase-like
106599490	0.33	4.4e-04	1.2e-02	LOC106599490	Krueppel-like factor 6
106588372	0.33	1.2e-05	6.2e-04	LOC106588372	nascent polypeptide-associated complex subunit alpha, muscle-specific form-like
106562414	0.33	4.3e-04	1.2e-02	slc12a4	solute carrier family 12 member 4
106588209	0.33	2.9e-04	8.9e-03	LOC106588209	uncharacterized LOC106588209
106610950	0.33	2.7e-03	4.9e-02	LOC106610950	cell division cycle-associated protein 4-like
106581995	0.33	1.4e-03	3.1e-02	rev1	REV1 DNA directed polymerase
106606534	0.33	1.9e-06	1.3e-04	LOC106606534	interleukin-6 receptor subunit beta-like
106575192	0.33	2.4e-05	1.1e-03	LOC106575192	tyrosine-protein phosphatase non-receptor type 4-like
106580770	0.33	1.7e-04	5.9e-03	LOC106580770	uncharacterized LOC106580770
106585772	0.33	5.8e-05	2.4e-03	LOC106585772	RAC-gamma serine/threonine-protein kinase-like
106590064	0.34	1.8e-07	1.6e-05	LOC106590064	kelch-like ECH-associated protein 1
100380633	0.34	1.3e-04	4.7e-03	LOC100380633	sodium/potassium-transporting ATPase subunit alpha-1
106601624	0.34	4.6e-04	1.3e-02	LOC106601624	protein LBH-like
106605115	0.34	1.5e-04	5.3e-03	LOC106605115	type II inositol 1,4,5-trisphosphate 5-phosphatase-like
106561487	0.34	1.2e-04	4.4e-03	hipk3	homeodomain interacting protein kinase 3
106588180	0.34	3.0e-05	1.4e-03	LOC106588180	SEC14-like protein 1
106562335	0.34	1.2e-03	2.7e-02	LOC106562335	cGMP-inhibited 3',5'-cyclic phosphodiesterase B-like
106605122	0.34	4.1e-04	1.2e-02	LOC106605122	serine/threonine-protein kinase 40-like
106603551	0.34	1.8e-07	1.6e-05	usp25	ubiquitin specific peptidase 25
106609242	0.34	1.7e-04	5.9e-03	LOC106609242	transcription factor EC-like
106588430	0.34	9.3e-04	2.2e-02	LOC106588430	E3 SUMO-protein ligase CBX4-like
106578075	0.34	2.0e-03	3.9e-02	dok1b	docking protein 1b
106565127	0.34	1.6e-03	3.3e-02	LOC106565127	ataxin-7-like protein 2
106600682	0.34	3.4e-04	1.0e-02	cramp1	cramped chromatin regulator homolog 1
100196265	0.34	2.5e-03	4.6e-02	hspb7	heat shock protein family, member 7 (cardiovascular)
106604126	0.34	2.0e-04	6.7e-03	LOC106604126	ribosomal protein S6 kinase alpha-6-like
106586745	0.34	5.3e-06	3.1e-04	LOC106586745	DDB1- and CUL4-associated factor 6-like
106601321	0.34	2.3e-03	4.2e-02	LOC106601321	GTPase IMAP family member 7-like
106604105	0.34	2.6e-03	4.6e-02	dusp1	dual specificity phosphatase 1
106609286	0.34	1.9e-03	3.8e-02	LOC106609286	ETS domain-containing protein Elk-3-like
106574506	0.34	4.2e-04	1.2e-02	keap1a	kelch-like ECH-associated protein 1a
106573401	0.34	6.2e-05	2.5e-03	LOC106573401	transcription factor Maf-like
106577584	0.34	2.9e-04	8.8e-03	LOC106577584	DENN domain-containing protein 4C-like
106565859	0.34	1.0e-03	2.4e-02	LOC106565859	serine/threonine-protein kinase Nek4-like
106608234	0.34	3.5e-04	1.0e-02	LOC106608234	serine palmitoyltransferase 2-like
106571937	0.34	1.1e-03	2.4e-02	LOC106571937	RNA-binding protein 38-like
106571222	0.34	1.2e-04	4.5e-03	LOC106571222	NF-kappa-B inhibitor alpha-like
106592879	0.35	2.0e-04	6.7e-03	LOC106592879	activating signal cointegrator 1 complex subunit 1-like
100380438	0.35	1.5e-03	3.2e-02	gtpb1	GTP-binding protein 1
106564362	0.35	4.0e-04	1.2e-02	LOC106564362	stress-induced-phosphoprotein 1-like
106613785	0.35	4.4e-04	1.2e-02	ssbp4	single stranded DNA binding protein 4
106587433	0.35	8.3e-04	2.0e-02	LOC106587433	E3 ubiquitin-protein ligase NEDD4-like
106584673	0.35	3.2e-04	9.5e-03	LOC106584673	protein FAM60A-like
106606317	0.35	1.8e-05	9.1e-04	LOC106606317	uncharacterized LOC106606317
100380632	0.35	3.3e-04	9.9e-03	nt5dc2	5'-nucleotidase domain containing 2
106601407	0.35	9.4e-05	3.6e-03	LOC106601407	SEC14-like protein 1
106569887	0.35	5.9e-05	2.4e-03	LOC106569887	GTP-binding protein Rit1-like
106577879	0.35	2.6e-03	4.7e-02	LOC106577879	ras-like protein family member 11A-like
106605599	0.35	1.8e-04	6.0e-03	znf1035	zinc finger protein 1035
106565791	0.35	1.6e-03	3.4e-02	LOC106565791	DNA-binding protein inhibitor ID-1-like
106601995	0.35	2.8e-03	5.0e-02	LOC106601995	uncharacterized LOC106601995
100194997	0.35	3.6e-04	1.0e-02	rhg15	Rho GTPase-activating protein 15
106609676	0.35	9.9e-05	3.8e-03	LOC106609676	calcium-independent phospholipase A2-gamma-like
106579735	0.35	2.5e-03	4.5e-02	LOC106579735	double-stranded RNA-binding protein Staufen homolog 2-like
106590401	0.35	1.5e-04	5.2e-03	LOC106590401	brefeldin A-inhibited guanine nucleotide-exchange protein 1-like
106572698	0.36	4.2e-07	3.5e-05	LOC106572698	probable E3 ubiquitin-protein ligase DTX3
106582201	0.36	9.5e-05	3.6e-03	LOC106582201	integrin alpha-4-like
106583045	0.36	5.9e-04	1.5e-02	LOC106583045	MAP7 domain-containing protein 1-like
106604080	0.36	1.4e-04	4.9e-03	rps6kal	ribosomal protein S6 kinase a, like
106568008	0.36	4.8e-05	2.0e-03	LOC106568008	uncharacterized LOC106568008
106564882	0.36	9.3e-04	2.2e-02	LOC106564882	protein kinase C alpha type
106573874	0.36	9.3e-04	2.2e-02	LOC106573874	KN motif and ankyrin repeat domain-containing protein 2-like
106576952	0.36	6.6e-04	1.7e-02	rasgrp3	RAS guanyl releasing protein 3 (calcium and DAG-regulated)
106569254	0.36	2.3e-04	7.4e-03	lyn	LYN proto-oncogene, Src family tyrosine kinase
106572904	0.36	5.1e-04	1.4e-02	LOC106572904	arginine-glutamic acid dipeptide repeats protein-like
106565381	0.36	1.9e-06	1.3e-04	LOC106565381	transforming acidic coiled-coil-containing protein 1-like
106605270	0.36	7.8e-04	1.9e-02	LOC106605270	DNA-binding protein SATB1-like
106602979	0.36	2.2e-04	7.2e-03	LOC106602979	phosphofurin acidic cluster sorting protein 1-like
100195270	0.36	6.9e-04	1.7e-02	rit1	Ras-like without CAAX 1
106573126	0.36	2.2e-04	7.0e-03	LOC106573126	receptor-type tyrosine-protein phosphatase beta-like
106567359	0.36	4.0e-04	1.1e-02	skia	v-ski avian sarcoma viral oncogene homolog a
106604553	0.36	1.8e-03	3.7e-02	LOC106604553	SAM and SH3 domain-containing protein 3-like
106572531	0.36	7.0e-04	1.8e-02	LOC106572531	general receptor for phosphoinositides 1-associated scaffold protein-like
106582905	0.36	2.1e-03	4.0e-02	LOC106582905	nuclear receptor coactivator 3-like
106608351	0.37	6.0e-04	1.6e-02	LOC106608351	bromo adjacent homology domain-containing 1 protein-like
106612113	0.37	2.5e-03	4.5e-02	cxxc5	CXXC finger protein 5
106560898	0.37	5.2e-05	2.2e-03	LOC106560898	P3 protein-like
106570858	0.37	2.7e-03	4.9e-02	LOC106570858	iporin-like
100136562	0.37	1.5e-05	7.7e-04	tpm1	tropomyosin 1 (alpha)
106566795	0.37	7.6e-12	1.5e-09	LOC106566795	oxysterol-binding protein-related protein 2-like
106562214	0.37	2.8e-03	4.9e-02	tex9	testis expressed 9
106602277	0.37	1.7e-06	1.2e-04	LOC106602277	max dimerization protein 4-like
106573669	0.37	1.7e-03	3.5e-02	LOC106573669	beta-2-syntrophin-like
106607746	0.37	7.3e-04	1.8e-02	LOC106607746	probable ribonuclease ZC3H12D
106590691	0.37	1.5e-03	3.2e-02	csrnp1b	cysteine-serine-rich nuclear protein 1b
106576328	0.37	5.0e-05	2.1e-03	acss3	acyl-CoA synthetase short chain family member 3
106585126	0.37	1.6e-04	5.5e-03	vps37ba	VPS37B subunit of ESCRT-I a
106612487	0.37	2.9e-04	8.9e-03	znf296	zinc finger protein 296
106591161	0.37	6.0e-04	1.6e-02	dis3l	DIS3 like exosome 3'-5' exoribonuclease
106581525	0.37	1.9e-04	6.4e-03	LOC106581525	protein phosphatase 1D-like
106567565	0.37	1.8e-03	3.6e-02	LOC106567565	rho guanine nucleotide exchange factor 12-like
106594155	0.37	1.8e-03	3.7e-02	arhgef3l	Rho guanine nucleotide exchange factor (GEF) 3, like
106571255	0.37	2.1e-03	4.1e-02	LOC106571255	membrane-bound O-acyltransferase domain-containing protein 2-like
106575562	0.37	7.5e-04	1.9e-02	LOC106575562	T-cell surface antigen CD2-like
106574287	0.37	2.0e-04	6.7e-03	LOC106574287	NGFI-A-binding protein 1-like
106582202	0.37	2.8e-05	1.3e-03	LOC106582202	integrin alpha-4-like
106607562	0.38	5.1e-04	1.4e-02	LOC106607562	sine oculis-binding protein homolog
106560826	0.38	1.5e-04	5.2e-03	LOC106560826	activating signal cointegrator 1 complex subunit 1-like
106596996	0.38	2.3e-03	4.3e-02	LOC106596996	activated CDC42 kinase 1-like
106595901	0.38	6.3e-05	2.6e-03	LOC106595901	protein kinase C delta type-like
106560599	0.38	8.0e-04	2.0e-02	enc3	ectodermal-neural cortex 3
106607725	0.38	2.9e-06	1.9e-04	dse	dermatan sulfate epimerase
106600591	0.38	5.0e-04	1.4e-02	LOC106600591	ras-related protein Rap-2b-like
106571219	0.38	1.4e-04	5.0e-03	nfkbie	nuclear factor of kappa light polypeptide gene enhancer in B-cells inhibitor, epsilon
106572445	0.38	3.1e-08	3.3e-06	LOC106572445	prickle-like protein 1
106583140	0.38	8.8e-06	4.9e-04	LOC106583140	protein eva-1 homolog B-like
106608725	0.38	6.7e-04	1.7e-02	LOC106608725	uncharacterized LOC106608725
106608927	0.38	3.9e-07	3.3e-05	LOC106608927	echinoderm microtubule-associated protein-like 1
100196542	0.38	1.1e-03	2.5e-02	dapp1	dual adaptor of phosphotyrosine and 3-phosphoinositides
106600706	0.38	4.2e-05	1.8e-03	fus	FUS RNA binding protein
106571879	0.38	4.3e-07	3.5e-05	LOC106571879	interleukin-17 receptor E-like
106611750	0.38	1.5e-04	5.2e-03	LOC106611750	uncharacterized LOC106611750
106598919	0.38	2.8e-03	5.0e-02	LOC106598919	hypoxia-inducible factor 1-alpha
106572303	0.38	8.4e-10	1.2e-07	LOC106572303	helicase ARIP4-like
106588991	0.38	4.6e-07	3.8e-05	dennd3a	DENN/MADD domain containing 3a
106601240	0.39	1.5e-06	1.1e-04	LOC106601240	protein Tob2-like
106578066	0.39	7.9e-08	7.8e-06	LOC106578066	protein BTG3-like
106596909	0.39	2.1e-03	4.0e-02	LOC106596909	transcription factor SOX-4-like
106612393	0.39	2.5e-03	4.5e-02	slc1a5	solute carrier family 1 member 5
106592852	0.39	5.0e-04	1.4e-02	LOC106592852	uncharacterized LOC106592852
100195448	0.39	5.4e-04	1.4e-02	arl4c	ADP-ribosylation factor-like protein 4C
106583543	0.39	2.0e-04	6.6e-03	LOC106583543	myelin basic protein-like
106606316	0.39	4.0e-05	1.7e-03	LOC106606316	nuclear distribution protein nudE homolog 1-like
106605964	0.39	1.9e-03	3.7e-02	LOC106605964	phospholipid-transporting ATPase ID-like
106574680	0.39	2.1e-04	6.9e-03	LOC106574680	BCL-6 corepressor-like
106571433	0.39	2.3e-03	4.2e-02	LOC106571433	inositol-trisphosphate 3-kinase B-like
100306836	0.39	1.5e-04	5.2e-03	fam3a	family with sequence similarity 3, member A
106562046	0.39	4.0e-04	1.1e-02	LOC106562046	adhesion G-protein coupled receptor G5-like
106572086	0.39	2.0e-03	3.9e-02	LOC106572086	DNA-binding protein inhibitor ID-1-like
106609979	0.39	5.2e-04	1.4e-02	LOC106609979	spermine oxidase-like
106563990	0.39	1.2e-04	4.4e-03	LOC106563990	protein kinase C beta type-like
106593562	0.39	4.1e-04	1.2e-02	LOC106593562	protein L-Myc-1b-like
106579326	0.39	8.0e-05	3.1e-03	LOC106579326	ORM1-like protein 3
106562935	0.39	1.4e-04	5.1e-03	LOC106562935	electrogenic sodium bicarbonate cotransporter 1-like
106598906	0.39	1.5e-04	5.3e-03	LOC106598906	protein kinase C eta type-like
106566375	0.39	1.0e-05	5.6e-04	LOC106566375	TRAF3-interacting JNK-activating modulator-like
106573623	0.39	1.6e-03	3.3e-02	LOC106573623	A-kinase anchor protein 13-like
106568947	0.39	6.9e-05	2.8e-03	LOC106568947	cAMP-specific 3',5'-cyclic phosphodiesterase 4D-like
106587166	0.39	1.1e-03	2.5e-02	LOC106587166	zinc finger protein 536
106562199	0.39	2.1e-03	4.0e-02	LOC106562199	myocardial zonula adherens protein-like
106576947	0.39	1.3e-03	2.8e-02	LOC106576947	tumor necrosis factor receptor superfamily member 4-like
106587821	0.39	1.9e-03	3.8e-02	LOC106587821	uncharacterized LOC106587821
106605130	0.39	1.1e-03	2.4e-02	LOC106605130	mitogen-activated protein kinase kinase kinase 5-like
106606070	0.4	1.8e-03	3.6e-02	LOC106606070	nuclear factor NF-kappa-B p100 subunit-like
106584037	0.4	1.8e-04	6.1e-03	LOC106584037	cAMP-specific 3',5'-cyclic phosphodiesterase 4B-like
106560449	0.4	7.6e-04	1.9e-02	ddah1	dimethylarginine dimethylaminohydrolase 1
106591933	0.4	2.8e-03	5.0e-02	LOC106591933	oxysterol-binding protein-related protein 3-like
106601355	0.4	6.1e-04	1.6e-02	LOC106601355	filaggrin-like
106612592	0.4	2.0e-04	6.5e-03	LOC106612592	cdc42 effector protein 2-like
106580457	0.4	3.8e-04	1.1e-02	LOC106580457	autism susceptibility gene 2 protein-like
106563305	0.4	2.1e-11	4.0e-09	LOC106563305	ubiquinone biosynthesis protein COQ4 homolog, mitochondrial-like
100195516	0.4	4.6e-06	2.8e-04	gpr137	G protein-coupled receptor 137
100380684	0.4	7.3e-05	2.9e-03	myo1f	myosin IF
106602350	0.4	2.9e-06	1.9e-04	LOC106602350	GRB2-associated-binding protein 1-like
106612650	0.4	4.7e-04	1.3e-02	LOC106612650	protein phosphatase Slingshot homolog 2-like
106566144	0.4	7.4e-06	4.2e-04	LOC106566144	uncharacterized LOC106566144
106592135	0.4	2.0e-03	3.8e-02	LOC106592135	pro-interleukin-16-like
106578308	0.4	1.6e-04	5.7e-03	LOC106578308	putative pleckstrin homology domain-containing family M member 1P
106589302	0.4	2.5e-05	1.2e-03	LOC106589302	next to BRCA1 gene 1 protein-like
106586050	0.4	5.1e-07	4.1e-05	LOC106586050	G-protein coupled receptor 183-like
106571462	0.4	1.2e-06	9.0e-05	tnfrsf21	tumor necrosis factor receptor superfamily, member 21
106573689	0.4	6.4e-10	9.0e-08	kiaa0513	KIAA0513 ortholog
106590999	0.4	3.8e-04	1.1e-02	LOC106590999	oxysterol-binding protein-related protein 10-like
106570951	0.4	1.2e-04	4.3e-03	LOC106570951	serine/threonine-protein kinase Nek6-like
106581451	0.41	7.8e-06	4.5e-04	tiparp	TCDD-inducible poly(ADP-ribose) polymerase
106610861	0.41	1.7e-03	3.5e-02	LOC106610861	phospholipase D4-like
106575134	0.41	4.7e-04	1.3e-02	LOC106575134	integrin alpha-4-like
106570138	0.41	2.3e-04	7.4e-03	LOC106570138	protein capicua homolog
100194942	0.41	3.2e-11	5.7e-09	tgfi1	Transforming growth factor beta-1-induced transcript 1 protein
106584371	0.41	9.5e-04	2.2e-02	LOC106584371	A disintegrin and metalloproteinase with thrombospondin motifs 10-like
106589529	0.41	3.7e-06	2.3e-04	LOC106589529	chromobox protein homolog 7-like
106599465	0.41	1.6e-04	5.4e-03	LOC106599465	nuclear receptor coactivator 2-like
106584139	0.41	2.6e-04	8.2e-03	LOC106584139	UDP-N-acetylhexosamine pyrophosphorylase-like
106612400	0.41	1.2e-03	2.7e-02	gpr184	G protein-coupled receptor 184
100380861	0.41	9.6e-06	5.3e-04	LOC100380861	ubiquitin thioesterase Zranb1
106567189	0.41	9.7e-05	3.7e-03	LOC106567189	Krueppel-like factor 11
106561308	0.41	1.7e-05	8.5e-04	LOC106561308	CD44 antigen-like
106582854	0.41	1.1e-06	8.3e-05	LOC106582854	forkhead box protein P1-B-like
106586664	0.41	2.3e-04	7.4e-03	LOC106586664	insulin receptor substrate 2-like
106571989	0.41	6.1e-05	2.5e-03	LOC106571989	transcription regulator protein BACH2-like
106568538	0.41	2.0e-03	3.9e-02	LOC106568538	cingulin-like protein 1
106603696	0.41	1.7e-03	3.5e-02	exoc3l2a	exocyst complex component 3-like 2a
106573128	0.41	1.3e-04	4.7e-03	LOC106573128	fibroblast growth factor receptor substrate 2-like
106565384	0.41	1.1e-05	5.7e-04	LOC106565384	voltage-gated hydrogen channel 1-like
106600045	0.41	6.6e-04	1.7e-02	LOC106600045	uncharacterized LOC106600045
106565972	0.41	6.4e-04	1.6e-02	LOC106565972	vacuolar fusion protein MON1 homolog B-like
106585020	0.41	5.0e-05	2.1e-03	setbp1	SET binding protein 1
106606687	0.41	5.0e-04	1.4e-02	LOC106606687	E3 SUMO-protein ligase CBX4-like
106567967	0.41	3.2e-06	2.0e-04	LOC106567967	uncharacterized LOC106567967
106613252	0.41	2.1e-11	4.0e-09	LOC106613252	cyclin-L1-like
106610817	0.41	3.7e-05	1.7e-03	runx3	RUNX family transcription factor 3
106561608	0.41	3.4e-05	1.5e-03	sh2d3ca	SH2 domain containing 3Ca
106609399	0.42	1.6e-07	1.5e-05	LOC106609399	lysine-specific demethylase 7B-like
106607672	0.42	1.2e-05	6.4e-04	cnksr3	CNKSR family member 3
106605662	0.42	2.8e-03	5.0e-02	LOC106605662	NF-kappa-B inhibitor delta-like
106606768	0.42	1.8e-03	3.6e-02	LOC106606768	voltage-dependent P/Q-type calcium channel subunit alpha-1A-like
106570367	0.42	4.3e-05	1.9e-03	eva1b	eva-1 homolog B
106574238	0.42	1.9e-07	1.7e-05	LOC106574238	RNA-binding motif, single-stranded-interacting protein 1-like
106561667	0.42	8.7e-07	6.7e-05	LOC106561667	calphotin-like
100380371	0.42	5.0e-04	1.4e-02	marveld2a	MARVEL domain containing 2a
106571288	0.42	1.2e-03	2.7e-02	LOC106571288	phosphodiesterase 4D
106608695	0.42	2.7e-06	1.7e-04	LOC106608695	uncharacterized LOC106608695
100380677	0.42	4.9e-05	2.1e-03	LOC100380677	receptor-type tyrosine-protein phosphatase beta
106586853	0.42	2.1e-07	1.8e-05	slc37a1	solute carrier family 37 member 1
106568001	0.42	3.9e-04	1.1e-02	si:dkeyp-23e4.3	rho GTPase-activating protein 7-like
101448010	0.42	3.4e-11	5.9e-09	btg2	BTG2 protein
106577574	0.43	1.8e-04	6.1e-03	LOC106577574	coronin-1B-like
106601458	0.43	1.8e-06	1.2e-04	LOC106601458	myosin phosphatase Rho-interacting protein-like
106613235	0.43	1.1e-03	2.4e-02	LOC106613235	F-BAR and double SH3 domains protein 2-like
106584369	0.43	9.2e-04	2.2e-02	LOC106584369	tyrosine-protein kinase ZAP-70-like
106582122	0.43	1.1e-04	4.2e-03	LOC106582122	cell surface glycoprotein CD200 receptor 1-A-like
106610864	0.43	2.1e-04	6.9e-03	LOC106610864	pleckstrin homology domain-containing family G member 3-like
106606033	0.43	2.1e-03	4.0e-02	LOC106606033	syndecan-2-like
106573199	0.43	3.3e-12	6.8e-10	LOC106573199	lysine-specific demethylase 7B-like
106562940	0.43	1.9e-03	3.8e-02	fcho2	FCH and mu domain containing endocytic adaptor 2
106579217	0.43	3.0e-04	9.0e-03	LOC106579217	histone H1.0-B-like
106601506	0.43	6.2e-05	2.6e-03	LOC106601506	ras-associating and dilute domain-containing protein-like
106591671	0.43	2.8e-04	8.6e-03	LOC106591671	claudin-11-like
106572614	0.43	9.9e-06	5.5e-04	ada	adenosine deaminase
106571891	0.43	5.7e-05	2.4e-03	LOC106571891	uncharacterized LOC106571891
106561857	0.43	3.2e-04	9.6e-03	LOC106561857	annexin A2-like
106575497	0.43	4.6e-04	1.3e-02	atp8b2	ATPase phospholipid transporting 8B2
106584999	0.43	6.8e-06	4.0e-04	LOC106584999	sodium/potassium/calcium exchanger 6, mitochondrial-like
106588010	0.43	9.8e-04	2.3e-02	LOC106588010	nuclear receptor ROR-alpha-like
106561770	0.43	1.3e-03	2.9e-02	LOC106561770	ras-GEF domain-containing family member 1B-B-like
106569646	0.43	1.0e-03	2.4e-02	LOC106569646	kelch-like protein 24
106604301	0.43	5.4e-08	5.5e-06	LOC106604301	E3 ubiquitin-protein ligase XIAP-like
106603933	0.43	6.1e-04	1.6e-02	atp2a3	ATPase sarcoplasmic/endoplasmic reticulum Ca2+ transporting 3
106573787	0.43	3.3e-04	9.8e-03	LOC106573787	fatty acid 2-hydroxylase-like
106598934	0.43	6.4e-04	1.7e-02	LOC106598934	growth arrest and DNA damage-inducible protein GADD45 alpha-like
106584337	0.43	1.5e-04	5.3e-03	LOC106584337	breast cancer anti-estrogen resistance protein 3-like
106575217	0.43	8.9e-07	6.8e-05	LOC106575217	NGFI-A-binding protein 1-like
106571383	0.43	6.1e-05	2.5e-03	LOC106571383	centrosomal protein of 85 kDa-like
106607301	0.44	1.5e-06	1.1e-04	LOC106607301	serine/threonine-protein kinase 17A-like
106583905	0.44	8.5e-04	2.1e-02	LOC106583905	protein yippee-like 3
106565172	0.44	4.1e-05	1.8e-03	rassf1	Ras association domain family member 1
106611696	0.44	2.9e-04	8.8e-03	LOC106611696	FERM and PDZ domain-containing protein 1-like
106572283	0.44	5.3e-04	1.4e-02	LOC106572283	methyl-CpG-binding domain protein 3-like
106589543	0.44	6.1e-04	1.6e-02	tmem184ba	transmembrane protein 184ba
106583545	0.44	3.8e-06	2.4e-04	srsf3a	serine and arginine rich splicing factor 3a
106594272	0.44	3.5e-04	1.0e-02	LOC106594272	mitochondrial dynamics protein MID51-like
106572073	0.44	8.8e-04	2.1e-02	LOC106572073	serine/threonine-protein kinase pim-1-like
106612007	0.44	1.6e-03	3.3e-02	atoh8	atonal bHLH transcription factor 8
106594515	0.44	1.5e-03	3.1e-02	LOC106594515	uncharacterized LOC106594515
106568412	0.44	4.0e-06	2.5e-04	LOC106568412	hippocampus abundant transcript 1 protein-like
106585158	0.44	2.4e-05	1.1e-03	LOC106585158	zinc finger SWIM-type containing 6
106573915	0.44	1.1e-05	5.7e-04	LOC106573915	arrestin domain-containing protein 2-like
106573601	0.44	1.2e-06	8.5e-05	LOC106573601	midnolin-like
106577543	0.45	3.1e-06	2.0e-04	LOC106577543	transcription factor p65-like
106569375	0.45	5.4e-08	5.5e-06	myadmb	myeloid associated differentiation marker b
100380871	0.45	6.8e-07	5.4e-05	il31r	Interleukin-31 receptor A
106568202	0.45	1.2e-06	8.8e-05	LOC106568202	autism susceptibility gene 2 protein-like
106584592	0.45	1.0e-03	2.4e-02	LOC106584592	dual specificity protein phosphatase 8-like
106577246	0.45	3.1e-04	9.4e-03	LOC106577246	transmembrane protein 150A-like
106612674	0.45	2.4e-05	1.1e-03	LOC106612674	tumor necrosis factor alpha-induced protein 2-like
106561046	0.45	1.9e-05	9.3e-04	LOC106561046	dual specificity protein phosphatase 8-like
106594431	0.45	1.5e-07	1.4e-05	LOC106594431	uncharacterized LOC106594431
106563261	0.45	2.0e-06	1.3e-04	LOC106563261	nucleus accumbens-associated protein 2-like
106566084	0.45	1.3e-03	2.8e-02	LOC106566084	zinc finger protein 22-like
106566034	0.45	2.7e-03	4.8e-02	LOC106566034	uncharacterized LOC106566034
106603906	0.45	2.9e-04	8.8e-03	LOC106603906	early growth response protein 1-like
106570849	0.45	6.7e-04	1.7e-02	LOC106570849	protein FAM214B-like
106607022	0.45	5.8e-04	1.5e-02	LOC106607022	ras and Rab interactor 2-like
106587245	0.45	4.2e-05	1.8e-03	LOC106587245	rhomboid-related protein 3-like
106612483	0.45	2.2e-10	3.3e-08	itpkc	inositol-trisphosphate 3-kinase C
106607080	0.45	4.6e-05	2.0e-03	LOC106607080	uncharacterized LOC106607080
106576995	0.45	2.4e-04	7.5e-03	gtpbp2	GTP binding protein 2
106580984	0.45	2.1e-03	4.0e-02	LOC106580984	uncharacterized LOC106580984
106607718	0.45	4.7e-04	1.3e-02	bach2	BTB domain and CNC homolog 2
106579125	0.45	3.5e-05	1.6e-03	cd79b	CD79b molecule, immunoglobulin-associated beta
106606219	0.45	9.7e-04	2.3e-02	LOC106606219	regulator of G-protein signaling 9-like
106568345	0.45	1.3e-05	6.8e-04	LOC106568345	arrestin domain-containing protein 3-like
106570958	0.45	1.9e-03	3.7e-02	LOC106570958	estrogen-related receptor gamma-like
106565463	0.46	1.2e-14	3.7e-12	LOC106565463	nuclear receptor subfamily 1 group D member 1-like
106580509	0.46	5.6e-09	6.7e-07	LOC106580509	vesicle-associated membrane protein 5-like
106606519	0.46	2.1e-03	4.1e-02	LOC106606519	cell death-inducing p53-target protein 1 homolog
106579130	0.46	4.6e-05	2.0e-03	LOC106579130	myosin light chain kinase, smooth muscle-like
106604244	0.46	1.6e-03	3.3e-02	LOC106604244	ras-related protein Rab-9B-like
106585685	0.46	2.6e-03	4.7e-02	ntrk2	neurotrophic receptor tyrosine kinase 2
106589540	0.46	3.5e-07	3.0e-05	LOC106589540	SH3 domain-binding protein 1-like
106601341	0.46	6.7e-04	1.7e-02	wu:fb95e10	mucin-17-like
106589859	0.46	2.1e-06	1.4e-04	LOC106589859	ras-related protein Rab-40B-like
106580821	0.46	9.7e-06	5.4e-04	LOC106580821	transgelin-like
106581859	0.46	1.6e-06	1.1e-04	LOC106581859	integrin beta-2-like
106592201	0.46	5.2e-04	1.4e-02	LOC106592201	coatomer subunit beta'-like
106588440	0.46	9.2e-05	3.5e-03	LOC106588440	myeloid-associated differentiation marker-like
106611485	0.46	1.0e-04	3.8e-03	LOC106611485	arginase-2, mitochondrial-like
106582419	0.46	4.5e-06	2.8e-04	LOC106582419	ADP-ribosylation factor-like protein 4C
100286564	0.46	2.5e-03	4.6e-02	stx12	syntaxin 12
106601335	0.46	3.1e-04	9.4e-03	LOC106601335	solute carrier family 25 member 38-B-like
106568093	0.46	1.2e-05	6.2e-04	jmy	junction mediating and regulatory protein, p53 cofactor
100136422	0.46	9.4e-10	1.3e-07	mcl-1	myeloid leukemia differentiation protein homologue
106610175	0.46	3.1e-04	9.4e-03	LOC106610175	transmembrane protein 154-like
106588638	0.46	9.3e-04	2.2e-02	LOC106588638	protein FAM46A-like
106562197	0.46	1.2e-06	8.8e-05	tcf12	transcription factor 12
106602981	0.46	1.4e-03	2.9e-02	LOC106602981	integral membrane protein GPR137B-like
106584482	0.46	1.7e-04	5.8e-03	lrrc10	leucine rich repeat containing 10
106574254	0.46	2.7e-06	1.8e-04	LOC106574254	abl interactor 2-like
106611287	0.46	2.6e-04	8.2e-03	LOC106611287	zinc finger protein 36, C3H1 type-like 1
106571384	0.46	2.4e-03	4.5e-02	si:dkeyp-114g9.1	F-box protein
106562227	0.46	2.7e-03	4.8e-02	LOC106562227	guanine nucleotide-binding protein G(o) subunit alpha-like
106576832	0.46	3.6e-06	2.2e-04	LOC106576832	gamma-aminobutyric acid receptor-associated protein-like 1
106562446	0.46	2.3e-03	4.3e-02	LOC106562446	nuclear factor of activated T-cells, cytoplasmic 3-like
106577735	0.46	1.1e-03	2.5e-02	LOC106577735	major centromere autoantigen B-like
106570632	0.46	3.2e-05	1.4e-03	LOC106570632	CLIP-associating protein 1-like
106566424	0.46	1.7e-03	3.5e-02	LOC106566424	uncharacterized LOC106566424
106573687	0.46	1.4e-04	4.9e-03	LOC106573687	C-Maf-inducing protein-like
106574569	0.46	1.9e-03	3.7e-02	LOC106574569	Ig kappa chain C region-like
106609880	0.46	2.8e-11	5.1e-09	LOC106609880	ATP-binding cassette sub-family A member 1-like
106571305	0.46	2.9e-06	1.9e-04	LOC106571305	ribonuclease ZC3H12A-like
106586304	0.47	9.7e-17	3.9e-14	LOC106586304	ras-related protein M-Ras-like
106602914	0.47	2.7e-05	1.2e-03	LOC106602914	uncharacterized LOC106602914
106585954	0.47	7.4e-05	3.0e-03	LOC106585954	probable isoprenylcysteine alpha-carbonyl methylesterase ICMEL2
106575548	0.47	1.3e-03	2.8e-02	si:ch211-132g1.7	prostaglandin F2 receptor negative regulator-like
106612112	0.47	5.3e-08	5.4e-06	LOC106612112	serine/threonine-protein phosphatase 2B catalytic subunit alpha isoform-like
106585005	0.47	6.6e-06	3.8e-04	LOC106585005	pleckstrin homology domain-containing family A member 2-like
106586654	0.47	2.7e-03	4.8e-02	LOC106586654	potassium voltage-gated channel subfamily KQT member 5-like
106580165	0.47	2.4e-04	7.6e-03	arrdc3a	arrestin domain containing 3a
100195403	0.47	3.3e-05	1.5e-03	ip6k2	inositol hexaphosphate kinase 2
100380463	0.47	5.7e-05	2.4e-03	LOC100380463	Hepatic leukemia factor
106604687	0.47	2.5e-04	7.9e-03	nocta	nocturnin a
106608977	0.47	2.2e-11	4.0e-09	LOC106608977	MKL/myocardin-like protein 1
100194868	0.47	8.6e-06	4.8e-04	fbxo25	F-box protein 25
100286572	0.47	1.0e-03	2.4e-02	myct1b	myc target 1b
106589539	0.47	1.3e-03	2.8e-02	LOC106589539	nuclear factor interleukin-3-regulated protein-like
106608160	0.47	2.6e-09	3.3e-07	LOC106608160	acyl-coenzyme A thioesterase 1-like
106602264	0.47	1.3e-05	6.8e-04	atg14	autophagy related 14
106608159	0.47	4.8e-16	1.8e-13	LOC106608159	sushi domain-containing protein 6-like
106575177	0.47	7.9e-04	1.9e-02	LOC106575177	transmembrane protein 237B-like
106610342	0.47	1.0e-03	2.4e-02	LOC106610342	WD repeat domain phosphoinositide-interacting protein 1-like
106560863	0.47	1.2e-12	2.5e-10	n4bp1	NEDD4 binding protein 1
106613630	0.47	1.9e-06	1.3e-04	LOC106613630	transcription factor jun-D-like
106564380	0.47	2.2e-03	4.2e-02	LOC106564380	uncharacterized LOC106564380
106603531	0.47	8.3e-08	8.1e-06	LOC106603531	zinc finger and BTB domain-containing protein 21-like
106588653	0.47	1.7e-04	5.9e-03	LOC106588653	cbp/p300-interacting transactivator 3-like
106578845	0.47	4.5e-09	5.4e-07	LOC106578845	protein Tob1-like
100380686	0.47	5.0e-06	3.0e-04	tns2a	tensin 2a
106583544	0.47	4.1e-05	1.8e-03	LOC106583544	uncharacterized LOC106583544
106561289	0.47	2.0e-04	6.6e-03	LOC106561289	alpha-adducin-like
106564390	0.47	1.0e-04	3.8e-03	LOC106564390	interleukin-2 receptor subunit beta-like
106606951	0.48	4.5e-05	2.0e-03	LOC106606951	forkhead box protein K2-like
106607129	0.48	1.0e-04	3.9e-03	triobpb	TRIO and F-actin binding protein b
106575518	0.48	3.7e-08	3.9e-06	LOC106575518	probable phospholipid-transporting ATPase IH
106607834	0.48	1.7e-10	2.7e-08	itpkb	inositol-trisphosphate 3-kinase B
106590284	0.48	9.8e-04	2.3e-02	LOC106590284	TGF-beta receptor type-1-like
106602706	0.48	9.5e-05	3.6e-03	si:dkey-27h10.2	uncharacterized LOC106602706
106605673	0.48	5.5e-04	1.5e-02	LOC106605673	B-cell antigen receptor complex-associated protein alpha chain-like
106584163	0.48	2.5e-10	3.7e-08	btbd8	BTB domain containing 8
106572362	0.48	4.2e-06	2.6e-04	LOC106572362	zinc finger protein 341-like
106561685	0.48	1.3e-05	6.7e-04	LOC106561685	FYVE, RhoGEF and PH domain-containing protein 6-like
106607358	0.48	7.4e-06	4.2e-04	gpr146	G protein-coupled receptor 146
106587204	0.48	6.6e-06	3.8e-04	LOC106587204	ADM-like
106579529	0.48	5.7e-05	2.4e-03	LOC106579529	high affinity cAMP-specific 3',5'-cyclic phosphodiesterase 7A-like
106585757	0.48	1.6e-05	8.3e-04	LOC106585757	arrestin domain-containing protein 3-like
106565433	0.48	2.5e-04	8.0e-03	LOC106565433	leucine-rich repeat flightless-interacting protein 2-like
106560623	0.48	7.3e-04	1.8e-02	amotl2a	angiomotin like 2a
106577351	0.48	1.7e-03	3.5e-02	LOC106577351	proto-oncogene c-Rel-like
106575803	0.49	2.5e-07	2.2e-05	LOC106575803	B- and T-lymphocyte attenuator-like
106611082	0.49	2.2e-05	1.1e-03	LOC106611082	zinc finger protein OZF-like
106593089	0.49	6.9e-05	2.8e-03	LOC106593089	caspase recruitment domain-containing protein 11-like
106587099	0.49	1.1e-03	2.5e-02	LOC106587099	ubiquitin carboxyl-terminal hydrolase 43-like
106603449	0.49	3.7e-05	1.7e-03	vps37d	VPS37D subunit of ESCRT-I
106585283	0.49	9.1e-04	2.2e-02	LOC106585283	uncharacterized LOC106585283
106599262	0.49	5.4e-04	1.4e-02	LOC106599262	pre-B-cell leukemia transcription factor 1-like
106568750	0.49	4.5e-04	1.3e-02	LOC106568750	tripartite motif-containing protein 7-like
106601527	0.49	1.7e-06	1.2e-04	ubald2	UBA-like domain containing 2
106602828	0.49	2.6e-03	4.7e-02	cblb	Cbl proto-oncogene B, E3 ubiquitin protein ligase
106573185	0.49	1.4e-06	1.0e-04	fgd4a	FYVE, RhoGEF and PH domain containing 4a
106566776	0.49	6.8e-04	1.7e-02	hyal3	hyaluronidase 3
106606876	0.49	8.9e-04	2.1e-02	LOC106606876	sesquipedalian-1-like
106565347	0.49	4.8e-06	2.9e-04	LOC106565347	ectonucleoside triphosphate diphosphohydrolase 8-like
106587457	0.49	1.0e-05	5.6e-04	cdyl2	chromodomain Y like 2
106605375	0.49	7.1e-04	1.8e-02	tp53inp1	tumor protein p53 inducible nuclear protein 1
106607256	0.49	2.5e-03	4.6e-02	LOC106607256	gap junction gamma-1 protein-like
106578269	0.49	1.1e-05	6.0e-04	LOC106578269	uncharacterized LOC106578269
106605606	0.49	7.7e-17	3.2e-14	LOC106605606	maternal B9.15 protein-like
106560644	0.49	1.1e-03	2.6e-02	boka	BCL2 family apoptosis regulator BOK a
106581444	0.49	3.1e-16	1.2e-13	LOC106581444	cyclin-L1-like
106582904	0.49	1.2e-03	2.6e-02	LOC106582904	DNA-binding protein inhibitor ID-1-like
106591318	0.49	1.8e-03	3.6e-02	nsun3	NOP2/Sun RNA methyltransferase 3
106590911	0.49	1.2e-05	6.4e-04	LOC106590911	PDZ and LIM domain protein 7-like
106609064	0.5	9.9e-06	5.5e-04	LOC106609064	insulin receptor substrate 2-B-like
106573930	0.5	7.9e-05	3.1e-03	LOC106573930	growth arrest and DNA damage-inducible protein GADD45 beta-like
100136372	0.5	2.8e-05	1.3e-03	raraa	retinoic acid receptor, alpha a
106566480	0.5	1.8e-03	3.7e-02	LOC106566480	src-like-adapter 2
106560920	0.5	1.9e-03	3.8e-02	znrf1	zinc and ring finger 1
106601236	0.5	2.1e-05	1.0e-03	LOC106601236	phosphomannomutase 1-like
106570268	0.5	4.6e-10	6.6e-08	LOC106570268	phosphatase and actin regulator 4A-like
106605081	0.5	3.6e-04	1.0e-02	LOC106605081	centrosomal protein of 85 kDa-like
106604926	0.5	1.6e-07	1.5e-05	LOC106604926	early growth response protein 1-like
106579345	0.5	1.7e-04	5.8e-03	LOC106579345	zinc finger protein 135-like
106595851	0.5	1.2e-04	4.4e-03	LOC106595851	ribosomal protein S6 kinase alpha-6-like
100196383	0.5	1.2e-04	4.3e-03	LOC100196383	Ras-related protein Rab-37
106561138	0.5	2.0e-05	9.8e-04	LOC106561138	CAP-Gly domain-containing linker protein 1-like
106577881	0.5	2.1e-04	7.0e-03	LOC106577881	rho GTPase-activating protein 6-like
100194692	0.5	1.6e-03	3.3e-02	LOC100194692	Krueppel-like factor 11
106608994	0.5	6.5e-10	9.2e-08	LOC106608994	phosphofurin acidic cluster sorting protein 1-like
106581655	0.5	4.9e-04	1.4e-02	LOC106581655	P2Y purinoceptor 8-like
106572250	0.5	1.7e-03	3.5e-02	LOC106572250	intermediate filament family orphan 2-like
106567700	0.5	5.7e-11	9.6e-09	pik3r1	phosphoinositide-3-kinase, regulatory subunit 1 (alpha)
106605354	0.5	7.8e-10	1.1e-07	LOC106605354	SH3 domain-binding protein 5-like
100195196	0.5	2.7e-06	1.8e-04	gpr183a	G protein-coupled receptor 183a
106579056	0.5	3.8e-04	1.1e-02	tdh2	L-threonine dehydrogenase 2
106561312	0.5	5.4e-04	1.4e-02	fjx1	four-jointed box kinase 1
106592905	0.5	1.3e-03	2.8e-02	LOC106592905	lysophosphatidic acid receptor 2-like
106610812	0.5	1.5e-05	7.7e-04	LOC106610812	protein FAM167A-like
106606950	0.51	2.4e-04	7.6e-03	LOC106606950	hepatic leukemia factor-like
100380323	0.51	7.2e-07	5.7e-05	mot9	Monocarboxylate transporter 9
106610611	0.51	1.8e-03	3.6e-02	gch1	GTP cyclohydrolase 1
106581040	0.51	1.6e-05	8.3e-04	exo5	exonuclease 5
106607670	0.51	1.1e-05	5.9e-04	tiam2	TIAM Rac1 associated GEF 2
106611283	0.51	4.4e-10	6.3e-08	LOC106611283	cysteine-rich protein 2-like
106579638	0.51	7.8e-06	4.4e-04	LOC106579638	guanine nucleotide-binding protein G(olf) subunit alpha-like
106574567	0.51	1.4e-03	3.0e-02	LOC106574567	Ig kappa chain C region-like
106586387	0.51	3.0e-04	9.2e-03	LOC106586387	diacylglycerol kinase beta-like
106590175	0.51	1.3e-04	4.8e-03	LOC106590175	max-interacting protein 1-like
106565117	0.51	2.4e-06	1.6e-04	LOC106565117	differentially expressed in FDCP 6 homolog
106608084	0.51	8.4e-11	1.4e-08	LOC106608084	E3 ubiquitin-protein ligase pellino homolog 2-like
106580611	0.51	9.8e-04	2.3e-02	LOC106580611	neural-cadherin-like
106594878	0.51	7.8e-09	8.9e-07	LOC106594878	guanine nucleotide-binding protein subunit alpha-13-like
106594419	0.51	1.2e-04	4.5e-03	LOC106594419	gamma-aminobutyric acid receptor-associated protein-like 2
106611240	0.51	1.5e-03	3.1e-02	LOC106611240	interferon regulatory factor 2-binding protein-like
106581498	0.51	4.4e-04	1.2e-02	LOC106581498	muscleblind-like protein 1
106579287	0.51	8.7e-07	6.6e-05	LOC106579287	disintegrin and metalloproteinase domain-containing protein 8-like
106565625	0.51	1.0e-05	5.6e-04	LOC106565625	solute carrier family 41 member 1-like
106582842	0.51	7.4e-10	1.0e-07	LOC106582842	protein argonaute-3
106594516	0.51	1.2e-04	4.4e-03	LOC106594516	cysteine/serine-rich nuclear protein 1-like
100195718	0.52	6.6e-07	5.2e-05	tp8l2	Tumor necrosis factor, alpha-induced protein 8-like protein 2
106570077	0.52	3.5e-05	1.6e-03	LOC106570077	sodium bicarbonate cotransporter 3-like
106565694	0.52	6.7e-05	2.7e-03	LOC106565694	transcription factor EB-like
106591355	0.52	2.3e-04	7.4e-03	LOC106591355	neurobeachin-like protein 2
106565992	0.52	1.8e-03	3.6e-02	LOC106565992	tumor necrosis factor receptor superfamily member 9-like
106585945	0.52	7.8e-05	3.1e-03	LOC106585945	ras-GEF domain-containing family member 1B-A-like
100196429	0.52	7.4e-04	1.9e-02	p2ry1	P2Y purinoceptor 1
106610164	0.52	5.1e-04	1.4e-02	LOC106610164	neuronal membrane glycoprotein M6-a-like
106565564	0.52	5.4e-07	4.4e-05	LOC106565564	inositol hexakisphosphate kinase 2-like
106567831	0.52	2.6e-03	4.7e-02	LOC106567831	transgelin-2-like
106591995	0.52	1.1e-04	4.2e-03	LOC106591995	transcription factor p65-like
100196022	0.52	7.5e-05	3.0e-03	p2ry11	purinergic receptor P2Y, G-protein coupled, 11
106568542	0.52	1.7e-04	5.9e-03	LOC106568542	vacuolar protein sorting-associated protein 37B-like
100196419	0.52	9.9e-05	3.8e-03	tk1	thymidine kinase 1, soluble
106594413	0.53	1.9e-03	3.7e-02	LOC106594413	uncharacterized LOC106594413
106577551	0.53	1.1e-05	6.1e-04	zbtb4	zinc finger and BTB domain containing 4
106589023	0.53	2.0e-06	1.3e-04	LOC106589023	enhancer of filamentation 1-like
106571972	0.53	6.9e-06	4.0e-04	LOC106571972	zinc finger protein 79-like
106570358	0.53	7.2e-08	7.2e-06	LOC106570358	unconventional myosin-Id-like
106572127	0.53	3.2e-06	2.0e-04	LOC106572127	tyrosine-protein kinase HCK-like
106595355	0.53	1.3e-05	6.8e-04	LOC106595355	phospholipid-transporting ATPase ID-like
106587230	0.53	8.7e-06	4.9e-04	LOC106587230	SH2 domain-containing adapter protein F-like
106565395	0.53	4.2e-04	1.2e-02	LOC106565395	transcription factor SOX-4-like
106576955	0.53	3.0e-07	2.6e-05	LOC106576955	uncharacterized LOC106576955
106564592	0.53	3.2e-12	6.7e-10	kdm2b	lysine demethylase 2B
106579904	0.53	7.6e-06	4.3e-04	LOC106579904	growth factor receptor-bound protein 10-like
106570630	0.53	6.4e-07	5.1e-05	LOC106570630	CLIP-associating protein 2-like
106564888	0.53	2.2e-07	1.9e-05	LOC106564888	testis-expressed sequence 2 protein-like
106571921	0.53	3.4e-06	2.1e-04	itpka	inositol-trisphosphate 3-kinase A
106592345	0.53	4.9e-06	2.9e-04	LOC106592345	max-interacting protein 1-like
106575647	0.53	5.2e-06	3.1e-04	LOC106575647	filamin A-interacting protein 1-like
106576789	0.53	2.5e-05	1.2e-03	blnk	B cell linker
106582900	0.53	9.2e-05	3.5e-03	LOC106582900	rho GTPase-activating protein 39-like
106594197	0.53	1.6e-04	5.5e-03	LOC106594197	neurobeachin-like protein 2
100526661	0.53	5.9e-04	1.5e-02	foxp3b	forkhead box P3b
106604461	0.53	4.8e-06	2.9e-04	wu:fb13g09	multidrug resistance-associated protein 5-like
106580623	0.53	6.5e-04	1.7e-02	LOC106580623	PI-PLC X domain-containing protein 3
106602829	0.53	2.6e-03	4.7e-02	cfap54	cilia and flagella associated protein 54
106569428	0.53	1.4e-05	7.2e-04	slc7a8	solute carrier family 7 member 8
100195364	0.54	4.0e-04	1.1e-02	dpysl3	dihydropyrimidinase like 3
106571364	0.54	7.0e-04	1.8e-02	LOC106571364	interleukin-22 receptor subunit alpha-1-like
106595371	0.54	2.5e-03	4.5e-02	LOC106595371	oxysterol-binding protein-related protein 3-like
106580749	0.54	1.7e-05	8.7e-04	LOC106580749	G-protein coupled receptor 4-like
106587881	0.54	6.7e-08	6.7e-06	LOC106587881	zinc finger protein Aiolos-like
106587290	0.54	4.5e-04	1.3e-02	LOC106587290	A disintegrin and metalloproteinase with thrombospondin motifs 18-like
106574078	0.54	1.6e-06	1.1e-04	LOC106574078	SCL-interrupting locus protein homolog
106580723	0.54	1.9e-09	2.5e-07	LOC106580723	tristetraprolin-like
106577786	0.54	5.7e-04	1.5e-02	LOC106577786	uncharacterized LOC106577786
106613143	0.54	1.4e-03	2.9e-02	LOC106613143	RAC-beta serine/threonine-protein kinase-like
106603300	0.54	7.4e-04	1.8e-02	LOC106603300	E3 ubiquitin-protein ligase RNF128-like
106584159	0.54	2.2e-03	4.2e-02	LOC106584159	transforming growth factor beta receptor type 3-like
106580772	0.54	2.2e-03	4.1e-02	LOC106580772	tumor necrosis factor alpha-induced protein 2-like
106573117	0.54	3.7e-05	1.7e-03	LOC106573117	testin-like
106571277	0.55	3.0e-07	2.6e-05	LOC106571277	5'-nucleotidase ecto
106570436	0.55	2.2e-05	1.1e-03	LOC106570436	ral guanine nucleotide dissociation stimulator-like
106568499	0.55	1.3e-03	2.8e-02	arhgap24	Rho GTPase activating protein 24
106585195	0.55	1.5e-07	1.4e-05	gadd45ga	growth arrest and DNA-damage-inducible, gamma a
100217354	0.55	3.5e-04	1.0e-02	par-2	proteinase-activated receptor-2a
106577316	0.55	2.9e-05	1.3e-03	LOC106577316	proto-oncogene c-Rel-like
106589265	0.55	2.0e-04	6.6e-03	LOC106589265	gamma-tubulin complex component 2-like
106577041	0.55	7.3e-06	4.2e-04	LOC106577041	protein FAM53B-like
106608162	0.55	6.0e-04	1.6e-02	LOC106608162	probable G-protein coupled receptor 176
106575178	0.55	2.8e-06	1.8e-04	LOC106575178	cytochrome P450 20A1-like
106584280	0.55	9.5e-04	2.2e-02	LOC106584280	transcription factor AP-1-like
106584205	0.55	1.6e-04	5.5e-03	LOC106584205	palladin-like
106572480	0.55	2.1e-05	1.0e-03	LOC106572480	CCAAT/enhancer-binding protein beta-like
106567138	0.55	6.7e-04	1.7e-02	LOC106567138	lysophosphatidic acid receptor 6-like
106580866	0.55	2.4e-05	1.1e-03	zgc:154093	uncharacterized LOC106580866
106590143	0.55	5.8e-06	3.5e-04	lpin2	lipin 2
106612670	0.55	1.9e-04	6.2e-03	LOC106612670	GTPase IMAP family member 4-like
106571534	0.55	1.1e-04	4.0e-03	LOC106571534	cAMP-dependent protein kinase inhibitor beta-like
106608289	0.56	2.8e-05	1.3e-03	LOC106608289	uncharacterized LOC106608289
106604565	0.56	4.7e-06	2.8e-04	LOC106604565	E3 ubiquitin-protein ligase RNF130-like
106567553	0.56	4.5e-07	3.7e-05	LOC106567553	tumor necrosis factor receptor superfamily member 10A-like
106600595	0.56	1.3e-06	9.3e-05	odc1	ornithine decarboxylase 1
106588972	0.56	4.5e-08	4.6e-06	LOC106588972	WNT1-inducible-signaling pathway protein 1-like
106597370	0.56	9.5e-05	3.6e-03	LOC106597370	dermatan-sulfate epimerase-like protein
106587346	0.56	2.7e-09	3.4e-07	LOC106587346	transcription factor 12-like
100194872	0.56	4.2e-06	2.6e-04	junb	jun B proto-oncogene
106576505	0.56	4.4e-06	2.7e-04	LOC106576505	prestin-like
106593105	0.56	3.0e-06	1.9e-04	LOC106593105	transducin-like enhancer protein 1
106578045	0.56	1.1e-03	2.5e-02	LOC106578045	uncharacterized LOC106578045
106603519	0.56	1.2e-10	1.8e-08	LOC106603519	vacuole membrane protein 1-like
106612671	0.56	1.1e-11	2.1e-09	LOC106612671	ubiquitin carboxyl-terminal hydrolase 2-like
106585058	0.56	2.3e-04	7.4e-03	LOC106585058	tissue-type plasminogen activator-like
106573032	0.56	2.7e-04	8.3e-03	LOC106573032	neurobeachin-like protein 2
106608166	0.56	2.7e-05	1.2e-03	LOC106608166	GTPase IMAP family member 7-like
106588537	0.56	1.3e-03	2.9e-02	LOC106588537	C-C chemokine receptor type 7-like
106569090	0.56	5.0e-04	1.4e-02	LOC106569090	Krueppel-like factor 4
106607252	0.56	1.1e-03	2.5e-02	LOC106607252	ADP-ribosylation factor-like protein 5B
106606963	0.57	9.1e-06	5.1e-04	LOC106606963	UBA-like domain-containing protein 2
106609776	0.57	7.2e-06	4.1e-04	LOC106609776	smoothened homolog
106564951	0.57	5.4e-18	2.6e-15	LOC106564951	protein AF-17-like
106607821	0.57	1.7e-06	1.2e-04	hivep2	HIVEP zinc finger 2
106583314	0.57	5.4e-06	3.2e-04	si:dkey-81j8.6	serine/threonine-protein kinase 10-like
106589406	0.57	3.8e-04	1.1e-02	gch2	GTP cyclohydrolase 2
106570528	0.57	7.8e-07	6.0e-05	LOC106570528	oxysterol-binding protein-related protein 3-like
106601604	0.57	7.3e-05	2.9e-03	LOC106601604	protein FAM117A-like
106573581	0.57	1.8e-04	6.2e-03	LOC106573581	protein strawberry notch homolog 2-like
106588457	0.57	1.8e-03	3.7e-02	LOC106588457	interleukin-11-like
106588012	0.57	1.4e-05	7.3e-04	LOC106588012	nuclear receptor ROR-alpha-like
100194694	0.57	3.0e-05	1.4e-03	sqstm1	sequestosome 1
106595913	0.57	1.3e-06	9.1e-05	LOC106595913	cytochrome P450 2F3-like
106594187	0.57	2.1e-03	4.0e-02	LOC106594187	carbohydrate sulfotransferase 12-like
100194732	0.57	9.6e-13	2.2e-10	LOC100194732	checkpoint suppressor 1-like
106595771	0.57	2.8e-03	4.9e-02	LOC106595771	uncharacterized LOC106595771
106603047	0.57	1.6e-06	1.1e-04	LOC106603047	beta-1,4-galactosyltransferase 4-like
106607587	0.57	1.5e-03	3.2e-02	LOC106607587	solute carrier family 35 member F6-like
106581049	0.57	2.5e-21	1.8e-18	LOC106581049	max-binding protein MNT-like
106579245	0.57	1.3e-05	7.0e-04	LOC106579245	uncharacterized protein KIAA0556-like
106574333	0.57	1.2e-06	8.5e-05	LOC106574333	junctional adhesion molecule B-like
106611989	0.57	6.3e-11	1.0e-08	LOC106611989	uncharacterized protein KIAA1211-like
106612954	0.58	2.9e-08	3.1e-06	LOC106612954	serine/threonine-protein kinase ULK2-like
106595011	0.58	2.4e-03	4.4e-02	LOC106595011	bone morphogenetic protein receptor type-2-like
100380773	0.58	2.3e-03	4.3e-02	sptan1	spectrin alpha, non-erythrocytic 1
106606431	0.58	6.6e-08	6.6e-06	LOC106606431	metalloproteinase inhibitor 2-like
106608968	0.58	6.6e-14	1.8e-11	LOC106608968	protein KHNYN-like
106580800	0.58	6.8e-05	2.7e-03	ankrd13b	ankyrin repeat domain 13B
100286690	0.58	1.1e-13	2.9e-11	LOC100286690	tyrosine-protein kinase JAK1
106606905	0.58	2.4e-03	4.4e-02	LOC106606905	neurexophilin-1-like
106590536	0.58	2.8e-03	4.9e-02	armc3	armadillo repeat containing 3
106566097	0.58	2.3e-04	7.3e-03	LOC106566097	zinc finger protein 287-like
106584033	0.58	5.9e-07	4.8e-05	LOC106584033	adenylate kinase 4, mitochondrial-like
106589341	0.58	1.7e-03	3.5e-02	LOC106589341	uncharacterized LOC106589341
106592307	0.58	6.5e-05	2.7e-03	LOC106592307	CD97 antigen-like
100195422	0.58	5.3e-10	7.5e-08	tisb	Butyrate response factor 1
106575092	0.58	5.1e-04	1.4e-02	LOC106575092	lens epithelial cell protein LEP503-like
106598560	0.59	2.4e-04	7.7e-03	LOC106598560	regulator of G-protein signaling 2-like
106592668	0.59	1.0e-05	5.6e-04	LOC106592668	mid1-interacting protein 1-B-like
106599551	0.59	1.5e-05	7.7e-04	LOC106599551	period circadian protein homolog 2-like
106573908	0.59	1.6e-06	1.1e-04	LOC106573908	pyroglutamyl-peptidase 1-like
106568132	0.59	1.3e-06	9.5e-05	LOC106568132	ras-specific guanine nucleotide-releasing factor 2-like
106565405	0.59	5.6e-04	1.5e-02	LOC106565405	NGFI-A-binding protein 2-like
106609315	0.59	2.7e-06	1.8e-04	LOC106609315	DENN domain-containing protein 5B-like
106582823	0.59	1.4e-08	1.6e-06	tnfrsf1b	tumor necrosis factor receptor superfamily, member 1B
106565234	0.59	2.4e-05	1.1e-03	LOC106565234	histone deacetylase 7-like
106609096	0.59	9.8e-04	2.3e-02	syn3	synapsin III
106564910	0.59	3.8e-10	5.5e-08	LOC106564910	inactive rhomboid protein 2-like
106563151	0.59	6.8e-04	1.7e-02	LOC106563151	interleukin-6 receptor subunit beta-like
106606308	0.59	8.5e-04	2.0e-02	LOC106606308	brain-specific angiogenesis inhibitor 1-associated protein 2-like
106601356	0.59	4.7e-07	3.9e-05	LOC106601356	uncharacterized LOC106601356
106565802	0.59	6.4e-06	3.8e-04	LOC106565802	dysbindin-like
106577503	0.59	3.8e-04	1.1e-02	LOC106577503	arylsulfatase J-like
106605459	0.59	1.4e-06	1.0e-04	LOC106605459	atrial natriuretic peptide receptor 1-like
106570315	0.59	4.8e-05	2.1e-03	LOC106570315	adseverin-like
106580710	0.59	4.1e-04	1.2e-02	LOC106580710	alpha-(1,3)-fucosyltransferase 7-like
106564602	0.59	4.2e-05	1.8e-03	LOC106564602	B-cell lymphoma/leukemia 11A-like
106575181	0.59	1.3e-07	1.2e-05	LOC106575181	abl interactor 2-like
106612677	0.6	6.3e-05	2.6e-03	LOC106612677	uncharacterized LOC106612677
106571118	0.6	1.7e-03	3.6e-02	LOC106571118	protein LBH-like
106565345	0.6	7.2e-13	1.7e-10	LOC106565345	sodium- and chloride-dependent GABA transporter 2-like
106578420	0.6	8.1e-13	1.9e-10	ankrd33ba	ankyrin repeat domain 33ba
100194953	0.6	4.2e-04	1.2e-02	irf4l	interferon regulatory factor 4 like
106565749	0.6	3.8e-04	1.1e-02	LOC106565749	inositol 1,4,5-trisphosphate receptor type 1-like
106582456	0.6	4.5e-06	2.7e-04	si:dkey-24p1.1	uncharacterized LOC106582456
106577001	0.6	2.8e-03	4.9e-02	LOC106577001	protocadherin-15-like
106610718	0.6	2.5e-04	7.8e-03	LOC106610718	zinc finger protein 395-like
106576064	0.6	1.0e-07	9.9e-06	LOC106576064	cyclin-dependent kinase inhibitor 1-like
106606196	0.6	2.2e-03	4.1e-02	LOC106606196	monocarboxylate transporter 4-like
106582601	0.6	1.3e-03	2.8e-02	phldb3	pleckstrin homology-like domain, family B, member 3
106589094	0.6	2.3e-03	4.2e-02	LOC106589094	uncharacterized protein KIAA1522 homolog
106569826	0.6	3.2e-05	1.4e-03	LOC106569826	neurturin-like
106585959	0.6	6.5e-04	1.7e-02	LOC106585959	prediced GPI-anchored protein 23-like
106561240	0.6	1.1e-03	2.5e-02	si:dkey-234i14.6	uncharacterized LOC106561240
106588842	0.6	1.2e-05	6.4e-04	LOC106588842	B-cell lymphoma/leukemia 11A-like
106609251	0.6	2.6e-09	3.3e-07	LOC106609251	ras association domain-containing protein 3-like
106586692	0.6	3.5e-08	3.7e-06	LOC106586692	serine/threonine-protein kinase SIK2-like
106592235	0.61	2.2e-05	1.1e-03	LOC106592235	receptor-type tyrosine-protein phosphatase beta-like
106580788	0.61	3.3e-08	3.5e-06	LOC106580788	large neutral amino acids transporter small subunit 4-like
106602062	0.61	2.8e-10	4.2e-08	LOC106602062	tripartite motif-containing protein 16-like protein
100194634	0.61	2.4e-05	1.1e-03	LOC100194634	eukaryotic translation initiation factor 4E binding protein 3-1
106576052	0.61	7.9e-10	1.1e-07	LOC106576052	transcription factor EC-like
100196753	0.61	2.0e-05	9.9e-04	i2b2b	Interferon regulatory factor 2-binding protein 2-B
106601354	0.61	7.9e-09	9.0e-07	LOC106601354	uncharacterized LOC106601354
100286515	0.61	1.4e-03	3.0e-02	efhd1	EF-hand domain family, member D1
106604703	0.61	1.1e-04	4.2e-03	LOC106604703	sestrin-3-like
106608857	0.61	2.0e-10	3.0e-08	slc7a8a	solute carrier family 7 member 8a
106594468	0.61	1.2e-06	8.5e-05	LOC106594468	oxysterol-binding protein-related protein 7-like
106607522	0.61	2.4e-05	1.1e-03	LOC106607522	interleukin-2 receptor subunit beta-like
106608021	0.61	1.1e-03	2.5e-02	si:dkey-126g1.9	chromosome ssa06 open reading frame, human C1orf115
106565903	0.61	3.1e-04	9.3e-03	LOC106565903	pappalysin-1-like
106570088	0.61	1.0e-04	3.8e-03	ciarta	circadian associated repressor of transcription a
100196664	0.61	2.3e-03	4.3e-02	LOC100196664	PDZ and LIM domain 7
106590153	0.61	1.6e-04	5.5e-03	LOC106590153	transcription factor Sox-17-alpha-A-like
106566379	0.61	1.1e-12	2.4e-10	LOC106566379	solute carrier family 25 member 33
106566054	0.62	3.5e-10	5.2e-08	LOC106566054	leiomodin-1-like
106598864	0.62	1.6e-05	8.1e-04	LOC106598864	angiomotin-like 2a
106609569	0.62	9.2e-06	5.2e-04	LOC106609569	protein BTG1-like
106574378	0.62	9.2e-11	1.5e-08	cln8	CLN8 transmembrane ER and ERGIC protein
106580387	0.62	1.6e-06	1.1e-04	LOC106580387	chemokine-like receptor 1
106571332	0.62	3.4e-06	2.1e-04	LOC106571332	transcription regulator protein BACH2-like
106583480	0.62	1.4e-05	7.4e-04	LOC106583480	differentially expressed in FDCP 6 homolog
106578891	0.62	6.9e-07	5.5e-05	tdrkh	tudor and KH domain containing
106564473	0.62	3.8e-05	1.7e-03	LOC106564473	max-interacting protein 1-like
106599812	0.62	6.4e-11	1.1e-08	pcmtd1	protein-L-isoaspartate (D-aspartate) O-methyltransferase domain containing 1
106561254	0.63	1.2e-03	2.6e-02	b4galnt3b	beta-1,4-N-acetyl-galactosaminyl transferase 3b
106606720	0.63	1.8e-04	6.2e-03	LOC106606720	cytohesin-3-like
106600795	0.63	2.5e-03	4.5e-02	LOC106600795	transmembrane protein 98-like
106601454	0.63	1.8e-07	1.6e-05	LOC106601454	uncharacterized LOC106601454
106582740	0.63	2.5e-03	4.5e-02	wnt2ba	wingless-type MMTV integration site family, member 2Ba
106565406	0.63	8.3e-25	8.4e-22	LOC106565406	nuclear receptor subfamily 4 group A member 1-like
106585003	0.63	1.7e-03	3.5e-02	LOC106585003	T-box transcription factor TBX5-like
106584628	0.63	3.3e-11	5.9e-09	ppp1r15b	protein phosphatase 1, regulatory subunit 15B
100196785	0.63	3.1e-13	7.6e-11	rhob	ras homolog family member B
106564887	0.63	1.3e-06	9.1e-05	LOC106564887	axin-2-like
106566982	0.63	6.8e-08	6.7e-06	LOC106566982	carbohydrate sulfotransferase 11-like
106605477	0.63	8.5e-05	3.3e-03	gbp	glycogen synthase kinase binding protein
106579515	0.63	6.6e-06	3.9e-04	LOC106579515	protein shisa-2-like
106608192	0.63	4.1e-04	1.2e-02	LOC106608192	fos-related antigen 2-like
106613620	0.63	2.3e-06	1.5e-04	si:ch211-1a19.3	uncharacterized LOC106613620
106582053	0.64	5.9e-07	4.8e-05	LOC106582053	B- and T-lymphocyte attenuator-like
106607586	0.64	1.8e-05	9.2e-04	LOC106607586	synaptotagmin-like protein 3
106591398	0.64	2.4e-03	4.4e-02	LOC106591398	polycystin-1
106575558	0.64	1.3e-09	1.8e-07	LOC106575558	lens epithelial cell protein LEP503-like
106564936	0.64	2.9e-11	5.4e-09	LOC106564936	integrin alpha-L-like
106592081	0.64	1.3e-04	4.7e-03	LOC106592081	cytochrome P450 2F3-like
106603814	0.64	3.0e-07	2.6e-05	LOC106603814	transcription factor 7-like 2
106605154	0.64	9.4e-04	2.2e-02	LOC106605154	uncharacterized LOC106605154
100380571	0.64	4.8e-08	5.0e-06	npdc1	neural proliferation, differentiation and control, 1
106585505	0.64	9.8e-07	7.4e-05	LOC106585505	lysine-specific demethylase 2B-like
106576393	0.64	3.5e-08	3.7e-06	erfl3	Ets2 repressor factor like 3
100195709	0.64	3.0e-09	3.7e-07	pkhf1	Pleckstrin homology domain-containing family F member 1
106571635	0.64	6.0e-04	1.6e-02	ypel5	yippee-like 5
106600825	0.64	3.8e-04	1.1e-02	LOC106600825	nuclear receptor subfamily 1 group D member 1-like
106601104	0.64	1.0e-05	5.7e-04	LOC106601104	uncharacterized LOC106601104
106607585	0.64	4.1e-09	4.9e-07	LOC106607585	ezrin-like
106587818	0.64	1.3e-05	6.8e-04	LOC106587818	abhydrolase domain-containing protein 2-A-like
100286653	0.64	3.0e-04	9.1e-03	cdd	Cytidine deaminase
106612217	0.64	2.0e-03	3.9e-02	LOC106612217	copper-transporting ATPase 1-like
100194593	0.64	4.8e-07	3.9e-05	nt5c3	5'-nucleotidase, cytosolic III
100380827	0.64	2.2e-04	7.1e-03	sn25a	Synaptosomal-associated protein 25-A
106564352	0.64	7.7e-05	3.1e-03	LOC106564352	thymidine kinase, cytosolic-like
106563650	0.64	4.5e-04	1.3e-02	LOC106563650	protein furry homolog
100196250	0.64	1.5e-09	2.0e-07	timp2	Metalloproteinase inhibitor 2
106569490	0.65	6.2e-04	1.6e-02	LOC106569490	SH2 domain-containing protein 1A-like
106562887	0.65	7.1e-05	2.8e-03	LOC106562887	zinc finger and BTB domain-containing protein 43-like
106591996	0.65	2.0e-08	2.2e-06	LOC106591996	proto-oncogene c-Rel-like
100195479	0.65	8.8e-08	8.5e-06	sh2d4a	SH2 domain containing 4A
106599802	0.65	7.6e-09	8.8e-07	cebpd	CCAAT enhancer binding protein delta
106581923	0.65	2.3e-08	2.5e-06	LOC106581923	NGFI-A-binding protein 1-like
106609592	0.65	7.2e-04	1.8e-02	LOC106609592	uncharacterized LOC106609592
106611332	0.65	5.6e-04	1.5e-02	LOC106611332	kinesin-like protein KIF3B
106584478	0.65	2.6e-03	4.8e-02	LOC106584478	NUAK family SNF1-like kinase 1
100380431	0.65	2.5e-09	3.2e-07	serac1	serine active site containing 1
106588677	0.65	4.1e-04	1.2e-02	LOC106588677	endonuclease/exonuclease/phosphatase family domain-containing protein 1-like
106609117	0.65	3.0e-04	9.0e-03	cssa07h12orf40	chromosome ssa07 open reading frame, human C12orf40
106568874	0.65	1.7e-05	8.5e-04	asph	aspartate beta-hydroxylase
106586018	0.65	6.7e-12	1.3e-09	LOC106586018	P2Y purinoceptor 8-like
106584983	0.65	4.7e-05	2.0e-03	LOC106584983	WSC domain-containing protein 2-like
106602950	0.65	1.2e-09	1.7e-07	si:ch73-362m14.2	NHS-like protein 2
106573292	0.65	2.5e-09	3.2e-07	LOC106573292	cryptochrome-1-like
106609234	0.65	3.0e-12	6.4e-10	LOC106609234	cyclin-dependent kinase inhibitor 1B-like
106609442	0.65	1.9e-04	6.4e-03	LOC106609442	netrin-4-like
106595362	0.65	4.3e-04	1.2e-02	LOC106595362	uncharacterized LOC106595362
106568821	0.66	4.7e-04	1.3e-02	LOC106568821	receptor-type tyrosine-protein phosphatase N2-like
106592820	0.66	3.6e-05	1.6e-03	LOC106592820	E-selectin-like
100196207	0.66	6.7e-05	2.7e-03	tnr5	Tumor necrosis factor receptor superfamily member 5
106573647	0.66	4.5e-05	2.0e-03	LOC106573647	E3 ubiquitin-protein ligase znrf1-like
106585157	0.66	9.9e-07	7.5e-05	LOC106585157	phosphoglucomutase-like protein 5
106599501	0.66	4.9e-19	2.7e-16	LOC106599501	cAMP-responsive element modulator-like
106579127	0.66	1.0e-05	5.6e-04	LOC106579127	endonuclease domain-containing 1 protein-like
100380311	0.66	7.2e-09	8.3e-07	crld2	Cysteine-rich secretory protein LCCL domain-containing 2
106608944	0.66	8.0e-14	2.1e-11	LOC106608944	uncharacterized LOC106608944
106575635	0.67	1.3e-03	2.9e-02	LOC106575635	C-X-C chemokine receptor type 1-like
106566241	0.67	1.2e-03	2.6e-02	LOC106566241	dual specificity protein phosphatase 7-like
106577240	0.67	2.1e-03	4.0e-02	LOC106577240	CMRF35-like molecule 5
106587337	0.67	5.8e-04	1.5e-02	LOC106587337	myosin IE
106567163	0.67	9.5e-13	2.2e-10	itga5	integrin, alpha 5 (fibronectin receptor, alpha polypeptide)
106603123	0.67	2.9e-15	9.6e-13	LOC106603123	signal-induced proliferation-associated 1-like protein 2
106576073	0.67	1.2e-05	6.4e-04	LOC106576073	dedicator of cytokinesis protein 4-like
106604848	0.67	6.7e-05	2.7e-03	pdgfrb	platelet-derived growth factor receptor, beta polypeptide
106589758	0.67	5.4e-05	2.3e-03	LOC106589758	phosphatidylinositol 4-kinase type 2-alpha-like
106564343	0.67	1.1e-12	2.4e-10	LOC106564343	protein phosphatase Slingshot homolog 1-like
106605197	0.67	9.8e-04	2.3e-02	LOC106605197	uncharacterized LOC106605197
100195510	0.67	4.4e-10	6.3e-08	dars1	aspartyl-tRNA synthetase 1
106602987	0.67	3.7e-05	1.7e-03	LOC106602987	neurexin-2-like
106605509	0.67	4.9e-04	1.3e-02	LOC106605509	toll-like receptor 13
106613848	0.68	1.8e-07	1.6e-05	LOC106613848	MAP kinase-interacting serine/threonine-protein kinase 2-like
106569413	0.68	2.1e-10	3.2e-08	LOC106569413	transcription factor AP-1-like
106608612	0.68	1.8e-04	6.1e-03	LOC106608612	synaptopodin-2-like
106560616	0.68	2.1e-04	6.9e-03	LOC106560616	solute carrier organic anion transporter family member 2A1-like
106566425	0.68	5.7e-07	4.6e-05	LOC106566425	zinc finger protein PLAGL2-like
106571998	0.68	1.7e-05	8.4e-04	LOC106571998	NAD kinase-like
106611065	0.68	2.2e-07	1.9e-05	LOC106611065	RAS guanyl-releasing protein 1-like
106602380	0.68	1.9e-03	3.8e-02	LOC106602380	neuronal membrane glycoprotein M6-a
106587295	0.68	5.8e-11	9.7e-09	LOC106587295	alanine aminotransferase 2-like
106563568	0.68	1.6e-04	5.5e-03	fgf10a	fibroblast growth factor 10a
106596020	0.68	1.6e-04	5.6e-03	LOC106596020	phospholipid-transporting ATPase ID-like
106566613	0.68	3.1e-08	3.3e-06	LOC106566613	uncharacterized LOC106566613
106588784	0.68	5.9e-09	7.0e-07	snrka	SNF related kinase a
106571417	0.69	1.1e-12	2.4e-10	hivep2a	HIVEP zinc finger 2a
106561703	0.69	6.3e-07	5.0e-05	hbp1	HMG-box transcription factor 1
106601053	0.69	2.0e-05	9.9e-04	LOC106601053	probable G-protein coupled receptor 146
106588447	0.69	2.7e-13	6.6e-11	LOC106588447	testis-expressed sequence 2 protein-like
106565752	0.69	1.5e-07	1.4e-05	LOC106565752	class E basic helix-loop-helix protein 40-like
106566028	0.69	1.7e-09	2.3e-07	tead3	TEA domain transcription factor 3
106605239	0.69	4.4e-06	2.7e-04	LOC106605239	sialic acid-binding Ig-like lectin 14
106605198	0.69	3.1e-05	1.4e-03	LOC106605198	uncharacterized LOC106605198
106570361	0.69	1.8e-09	2.4e-07	LOC106570361	zinc finger protein 40-like
106570948	0.69	5.2e-07	4.3e-05	ypel1	yippee-like 1
106573284	0.7	2.4e-05	1.1e-03	LOC106573284	MTSS1-like protein
106565379	0.7	5.5e-05	2.3e-03	LOC106565379	lysyl oxidase homolog 2A-like
106580518	0.7	1.7e-10	2.6e-08	LOC106580518	zinc metalloproteinase-disintegrin-like brevilysin H2a
106588809	0.7	1.2e-11	2.4e-09	LOC106588809	E3 ubiquitin-protein ligase MYLIP-A-like
106587624	0.7	4.5e-09	5.4e-07	LOC106587624	nuclear factor of activated T-cells, cytoplasmic 3-like
106586576	0.7	3.3e-11	5.9e-09	btla	B and T lymphocyte associated
106568217	0.7	5.7e-04	1.5e-02	LOC106568217	coagulation factor II thrombin receptor
106586573	0.7	3.7e-06	2.3e-04	cd200r1	CD200 receptor 1
106612485	0.7	5.2e-08	5.3e-06	LOC106612485	protein jagged-1b-like
106607986	0.7	1.1e-06	8.0e-05	LOC106607986	uronyl 2-sulfotransferase-like
106602906	0.7	3.9e-07	3.3e-05	LOC106602906	fos-related antigen 2-like
106594971	0.7	2.3e-05	1.1e-03	LOC106594971	NUAK family SNF1-like kinase 1
106574771	0.7	1.6e-03	3.4e-02	LOC106574771	filamin A-interacting protein 1-like
106586714	0.7	1.6e-06	1.1e-04	LOC106586714	uncharacterized LOC106586714
106609682	0.7	2.0e-03	3.9e-02	LOC106609682	NUAK family SNF1-like kinase 1
106577169	0.7	1.3e-05	7.0e-04	LOC106577169	zinc finger CCHC domain-containing protein 24
106568731	0.7	5.9e-04	1.5e-02	LOC106568731	regulator of G-protein signaling 5-like
106590144	0.71	1.4e-04	4.9e-03	LOC106590144	myomesin-1-like
106579731	0.71	5.5e-05	2.3e-03	rdh10	retinol dehydrogenase 10
106581359	0.71	1.3e-07	1.2e-05	LOC106581359	phosphatidylinositol 4,5-bisphosphate 3-kinase catalytic subunit beta isoform-like
106611175	0.71	4.9e-06	3.0e-04	nfkbiab	nuclear factor of kappa light polypeptide gene enhancer in B-cells inhibitor, alpha b
106603456	0.71	2.1e-15	7.0e-13	bckdk	branched chain ketoacid dehydrogenase kinase
106569043	0.71	2.1e-07	1.8e-05	pde7a	phosphodiesterase 7A
100846958	0.71	2.9e-06	1.9e-04	p3ip1	Phosphoinositide-3-kinase-interacting protein 1 precursor
106596480	0.71	4.1e-04	1.2e-02	LOC106596480	uncharacterized LOC106596480
106561078	0.71	2.1e-05	1.0e-03	LOC106561078	protein phosphatase 1 regulatory subunit 15A-like
106572638	0.71	3.0e-07	2.6e-05	LOC106572638	protein diaphanous homolog 3-like
106589256	0.71	8.4e-05	3.3e-03	LOC106589256	synapse differentiation-inducing gene protein 1-like
100380625	0.71	6.4e-06	3.8e-04	LOC100380625	spectrin beta chain, non-erythrocytic 1
106569285	0.71	1.7e-04	5.7e-03	ahrrb	aryl-hydrocarbon receptor repressor b
106569334	0.72	7.0e-12	1.4e-09	higd1a	HIG1 hypoxia inducible domain family, member 1A
106560455	0.72	6.8e-04	1.7e-02	LOC106560455	leucine rich adaptor protein 1-like
106563757	0.72	2.6e-06	1.7e-04	LOC106563757	glutamine--fructose-6-phosphate aminotransferase [isomerizing] 2-like
106572446	0.72	2.5e-03	4.6e-02	LOC106572446	protein FAM110A-like
106611421	0.72	1.3e-03	2.8e-02	LOC106611421	polypeptide N-acetylgalactosaminyltransferase 16-like
106577375	0.72	1.3e-05	6.7e-04	LOC106577375	B-cell antigen receptor complex-associated protein alpha chain-like
106585267	0.72	3.4e-09	4.1e-07	LOC106585267	smoothelin-like
106571026	0.72	1.6e-11	3.0e-09	LOC106571026	uncharacterized LOC106571026
106564952	0.72	2.5e-16	9.5e-14	LOC106564952	zinc finger protein Aiolos-like
106612385	0.72	2.9e-09	3.6e-07	LOC106612385	suppressor of cytokine signaling 3-like
106563018	0.72	2.3e-19	1.4e-16	LOC106563018	phosphatidylinositol 3-kinase regulatory subunit alpha-like
106601178	0.72	8.6e-06	4.8e-04	LOC106601178	NF-kappa-B inhibitor alpha-like
106603793	0.72	5.2e-05	2.2e-03	LOC106603793	dapper homolog 3-like
106599547	0.72	7.5e-09	8.7e-07	LOC106599547	integral membrane protein 2C-like
106576951	0.73	4.3e-08	4.5e-06	LOC106576951	uncharacterized LOC106576951
106567511	0.73	8.7e-13	2.0e-10	LOC106567511	serine/threonine-protein kinase 10-like
106580797	0.73	1.9e-16	7.3e-14	ssh2	slingshot protein phosphatase 2
106607827	0.73	9.8e-11	1.6e-08	LOC106607827	feline leukemia virus subgroup C receptor-related protein 1-like
106560873	0.73	1.5e-12	3.1e-10	LOC106560873	uncharacterized LOC106560873
106607764	0.73	7.9e-06	4.5e-04	il20ra	interleukin 20 receptor, alpha
106581090	0.73	6.9e-06	4.0e-04	LOC106581090	uncharacterized LOC106581090
106588186	0.73	2.3e-07	2.0e-05	LOC106588186	uncharacterized LOC106588186
106560921	0.73	5.3e-09	6.3e-07	snrkb	SNF related kinase b
100195412	0.73	3.2e-06	2.0e-04	LOC100195412	regulator of G-protein signalling 14
106578961	0.73	2.1e-03	4.0e-02	acta2	actin alpha 2, smooth muscle
106608520	0.73	6.2e-14	1.7e-11	per1b	period circadian clock 1b
106582734	0.73	2.1e-03	4.1e-02	LOC106582734	igLON family member 5-like
106570537	0.73	7.1e-19	3.8e-16	LOC106570537	inactive phospholipase C-like protein 2
106610882	0.73	1.5e-03	3.2e-02	LOC106610882	uncharacterized protein KIAA1522 homolog
106610398	0.73	3.0e-07	2.6e-05	mtus1b	microtubule associated tumor suppressor 1b
106585891	0.73	9.6e-07	7.3e-05	LOC106585891	iporin-like
106612399	0.74	1.5e-03	3.1e-02	si:dkey-202l22.3	7 transmembrane receptor domain-containing protein
106607975	0.74	2.9e-05	1.3e-03	si:dkey-88e18.2	interleukin-12 subunit beta-like
100195092	0.74	2.6e-05	1.2e-03	ier2	immediate early response 2
100286404	0.74	3.2e-09	3.9e-07	LOC100286404	Krueppel-like factor 2
106604241	0.74	1.3e-05	7.0e-04	LOC106604241	uncharacterized LOC106604241
106600913	0.74	1.4e-10	2.2e-08	LOC106600913	GEM-interacting protein-like
106606392	0.74	1.0e-06	7.6e-05	amn	amnion associated transmembrane protein
106573499	0.74	9.2e-08	8.9e-06	LOC106573499	filamin-A-interacting protein 1-like
106598427	0.74	2.3e-03	4.2e-02	LOC106598427	N-acetylglucosamine-6-sulfatase-like
106560961	0.74	1.6e-22	1.3e-19	LOC106560961	A-kinase anchor protein 13-like
106609519	0.75	2.7e-04	8.4e-03	LOC106609519	anoctamin-4-like
106581370	0.75	4.2e-05	1.8e-03	LOC106581370	uncharacterized LOC106581370
106563080	0.75	9.6e-13	2.2e-10	LOC106563080	arrestin domain-containing protein 3-like
106593510	0.75	7.3e-04	1.8e-02	LOC106593510	serine/threonine-protein kinase Sgk1-like
106609778	0.75	2.3e-07	2.0e-05	tspan33a	tetraspanin 33a
106575481	0.75	1.2e-03	2.6e-02	LOC106575481	claudin-11-like
106566201	0.75	6.0e-04	1.6e-02	LOC106566201	60S ribosomal protein L32-like
106562900	0.75	2.1e-03	4.0e-02	LOC106562900	solute carrier family 12 member 2-like
106612260	0.75	1.1e-06	8.3e-05	LOC106612260	uncharacterized LOC106612260
106606718	0.75	2.5e-07	2.1e-05	LOC106606718	cytohesin-3-like
106562338	0.75	2.2e-07	1.9e-05	LOC106562338	retinoblastoma-like protein 2
106588005	0.75	3.9e-05	1.7e-03	LOC106588005	OTU domain-containing protein 7A-like
100196184	0.75	1.5e-08	1.6e-06	cish	cytokine inducible SH2 containing protein
106572474	0.75	8.7e-07	6.7e-05	LOC106572474	leiomodin-1-like
106567934	0.75	1.7e-03	3.5e-02	LOC106567934	uncharacterized LOC106567934
106568067	0.75	1.2e-05	6.5e-04	trpv1	transient receptor potential cation channel, subfamily V, member 1
106563781	0.75	1.9e-03	3.7e-02	LOC106563781	protein furry homolog
106578230	0.75	1.7e-03	3.5e-02	LOC106578230	caspase-6-like
100195495	0.76	3.3e-05	1.5e-03	mmp13	Collagenase 3
106589020	0.76	1.1e-06	8.4e-05	LOC106589020	ribonuclease ZC3H12A-like
106609285	0.76	6.1e-18	2.8e-15	LOC106609285	cyclin-dependent kinase 17-like
106592109	0.76	3.1e-07	2.6e-05	LOC106592109	regulator of G-protein signaling 9-like
106608383	0.76	1.3e-06	9.4e-05	LOC106608383	zinc finger CCHC domain-containing protein 24-like
106564566	0.76	6.2e-08	6.3e-06	LOC106564566	transcription factor jun-B-like
106611807	0.77	1.7e-14	5.2e-12	LOC106611807	vinculin
100196147	0.77	8.5e-04	2.0e-02	cdn2b	Cyclin-dependent kinase 4 inhibitor B
106576023	0.77	8.3e-06	4.7e-04	LOC106576023	proline and serine-rich protein 2-like
106572112	0.77	8.1e-17	3.3e-14	bcl2l1	BCL2 like 1
106600502	0.77	1.1e-13	3.0e-11	LOC106600502	ski-like protein
106595820	0.77	2.2e-04	7.2e-03	LOC106595820	uncharacterized LOC106595820
106602234	0.77	8.0e-16	2.9e-13	LOC106602234	E3 ubiquitin-protein ligase DTX4-like
106570554	0.77	8.7e-04	2.1e-02	LOC106570554	E3 ubiquitin-protein ligase MYLIP-A-like
106607875	0.77	1.5e-27	1.8e-24	LOC106607875	tumor necrosis factor receptor superfamily member 21-like
106581194	0.77	2.8e-09	3.5e-07	LOC106581194	cytosolic 5'-nucleotidase 3-like
106612343	0.78	1.1e-05	5.9e-04	LOC106612343	multidrug resistance-associated protein 5-like
106582110	0.78	5.7e-09	6.7e-07	LOC106582110	nuclear receptor subfamily 1 group D member 2-like
106608999	0.78	4.7e-09	5.6e-07	LOC106608999	leukotriene B4 receptor 1-like
106584658	0.78	1.0e-05	5.5e-04	LOC106584658	uncharacterized protein C11orf96 homolog
106563768	0.79	4.0e-08	4.2e-06	LOC106563768	CLOCK-interacting pacemaker-like
106579839	0.79	3.8e-17	1.7e-14	adgra2	adhesion G protein-coupled receptor A2
106579570	0.79	7.5e-04	1.9e-02	LOC106579570	regulating synaptic membrane exocytosis protein 2-like
106576058	0.79	1.0e-04	3.8e-03	strip2	striatin interacting protein 2
106602225	0.79	1.3e-03	2.8e-02	LOC106602225	uncharacterized LOC106602225
100196873	0.79	6.9e-06	4.0e-04	fhl1	Four and a half LIM domains protein 1
106601120	0.79	5.5e-09	6.5e-07	mafk	v-maf avian musculoaponeurotic fibrosarcoma oncogene homolog K
106612249	0.79	5.6e-05	2.3e-03	LOC106612249	copper-transporting ATPase 1-like
106568871	0.79	2.8e-09	3.5e-07	LOC106568871	thymocyte selection-associated high mobility group box protein TOX-like
106604379	0.79	1.7e-03	3.5e-02	LOC106604379	retinoic acid receptor responder protein 3-like
100194884	0.79	3.6e-11	6.3e-09	cebpb	CCAAT enhancer binding protein beta
106565737	0.79	1.2e-10	1.9e-08	foxp1b	forkhead box P1b
100196107	0.79	2.0e-06	1.3e-04	arrd3	Arrestin domain-containing protein 3
106582650	0.8	1.8e-07	1.6e-05	sdc4	syndecan 4
106561710	0.8	1.7e-03	3.5e-02	cdhr3	cadherin related family member 3
106609526	0.8	3.3e-08	3.5e-06	LOC106609526	diphosphoinositol polyphosphate phosphohydrolase 3-beta-like
106585855	0.81	2.2e-13	5.5e-11	LOC106585855	transducin-like enhancer protein 1
106579259	0.81	1.8e-05	9.2e-04	mpp2b	membrane palmitoylated protein 2b
106577470	0.81	1.2e-07	1.2e-05	LOC106577470	B-cell lymphoma 3 protein-like
106589093	0.81	6.7e-04	1.7e-02	LOC106589093	syncoilin, intermediate filament protein
106611865	0.81	2.1e-03	4.0e-02	LOC106611865	A disintegrin and metalloproteinase with thrombospondin motifs 2-like
106606511	0.81	1.1e-03	2.5e-02	LOC106606511	protein FAM195A-like
106564927	0.81	1.8e-06	1.2e-04	LOC106564927	Ig kappa chain V-IV region B17-like
106570220	0.81	4.1e-04	1.2e-02	LOC106570220	CMP-N-acetylneuraminate-beta-galactosamide-alpha-2,3-sialyltransferase 1-like
100194719	0.81	8.7e-09	9.9e-07	LOC100194719	6-phosphofructo-2-kinase/fructose-2,6-bisphosphatase
106612842	0.82	1.3e-04	4.8e-03	abhd15a	abhydrolase domain containing 15a
106573812	0.82	3.8e-10	5.5e-08	LOC106573812	Kruppel like factor 2
106605529	0.82	1.9e-03	3.7e-02	LOC106605529	Krueppel-like factor 10
106606635	0.82	3.2e-09	3.9e-07	LOC106606635	uncharacterized LOC106606635
106570248	0.82	8.1e-05	3.2e-03	LOC106570248	protein FAM46A-like
106566021	0.82	2.4e-09	3.1e-07	LOC106566021	protein phosphatase 1 regulatory subunit 12B-like
106578085	0.82	1.0e-07	1.0e-05	fpr1	formyl peptide receptor 1
106591125	0.82	3.0e-21	2.1e-18	LOC106591125	serine/threonine-protein kinase Sgk1-like
106603882	0.82	7.6e-05	3.0e-03	LOC106603882	uncharacterized LOC106603882
106613303	0.82	1.4e-03	3.0e-02	LOC106613303	probable G-protein coupled receptor 149
106608090	0.82	7.3e-40	3.3e-36	LOC106608090	CLOCK-interacting pacemaker-like
106609274	0.83	7.9e-15	2.6e-12	il15ra	interleukin 15 receptor subunit alpha
106563033	0.83	1.9e-08	2.1e-06	LOC106563033	proteinase-activated receptor 3-like
106560604	0.83	4.0e-08	4.1e-06	LOC106560604	B-cell lymphoma 6 protein-like
106564387	0.83	1.3e-05	7.0e-04	LOC106564387	uncharacterized LOC106564387
106577891	0.83	3.8e-13	9.3e-11	LOC106577891	zinc finger and BTB domain-containing protein 16-A-like
106605069	0.83	2.0e-03	3.9e-02	LOC106605069	sal-like protein 3
106589616	0.83	2.9e-18	1.4e-15	csnk1d	casein kinase 1 delta
106576683	0.83	1.5e-03	3.2e-02	LOC106576683	uncharacterized LOC106576683
106604796	0.83	2.7e-03	4.8e-02	LOC106604796	zonadhesin-like
100380637	0.83	6.6e-04	1.7e-02	LOC100380637	delta and Notch-like epidermal growth factor-related receptor
106590005	0.83	1.7e-04	5.9e-03	LOC106590005	interferon regulatory factor 2-binding protein 2-A-like
106570052	0.83	1.3e-06	9.1e-05	LOC106570052	phosphatidate phosphatase LPIN1-like
106587159	0.83	1.4e-03	3.0e-02	sult5a1	sulfotransferase family 5A, member 1
106582008	0.84	4.2e-08	4.3e-06	LOC106582008	filamin A-interacting protein 1-like
106606962	0.84	1.9e-04	6.4e-03	LOC106606962	forkhead box protein J1-A-like
106570589	0.84	9.5e-07	7.2e-05	LOC106570589	integrin beta-8-like
106577897	0.84	7.8e-07	6.0e-05	LOC106577897	plasminogen activator inhibitor 1-like
106580271	0.84	9.4e-04	2.2e-02	LOC106580271	interferon-inducible GTPase 5-like
106605377	0.84	4.1e-06	2.6e-04	si:dkey-22o22.2	neural-cadherin-like
106570949	0.84	2.3e-05	1.1e-03	LOC106570949	uncharacterized LOC106570949
106611472	0.85	2.0e-03	3.9e-02	LOC106611472	tandem C2 domains nuclear protein-like
106589016	0.85	4.2e-11	7.3e-09	LOC106589016	MAP7 domain-containing protein 1-like
106572712	0.85	2.8e-03	5.0e-02	LOC106572712	neural cell adhesion molecule L1-like
106588166	0.85	2.2e-06	1.5e-04	LOC106588166	tuftelin-like
106562007	0.85	3.8e-04	1.1e-02	LOC106562007	BCL2/adenovirus E1B 19 kDa protein-interacting protein 3-like
106594498	0.85	9.3e-04	2.2e-02	LOC106594498	uncharacterized LOC106594498
106574644	0.85	1.9e-05	9.5e-04	dusp27	dual specificity phosphatase 27, atypical
106599020	0.85	5.7e-11	9.6e-09	LOC106599020	transcription factor jun-D-like
106600115	0.85	1.1e-03	2.4e-02	LOC106600115	ferritin, middle subunit-like
106564570	0.85	9.8e-05	3.7e-03	LOC106564570	transcription factor jun-B-like
106579687	0.85	2.7e-06	1.8e-04	LOC106579687	uncharacterized LOC106579687
106561702	0.85	4.4e-05	1.9e-03	gpr22	G protein-coupled receptor 22
106563328	0.86	8.8e-04	2.1e-02	LOC106563328	ankyrin-1-like
106581993	0.86	2.2e-05	1.1e-03	LOC106581993	uncharacterized protein CXorf21 homolog
106568203	0.86	2.2e-04	7.0e-03	LOC106568203	protein phosphatase Slingshot homolog 1-like
106606429	0.86	1.6e-05	8.0e-04	LOC106606429	suppressor of cytokine signaling 3-like
106601031	0.86	3.2e-11	5.7e-09	LOC106601031	coenzyme Q-binding protein COQ10 homolog, mitochondrial-like
106562395	0.86	5.1e-05	2.2e-03	LOC106562395	retinoblastoma-like protein 2
106606393	0.86	4.2e-21	2.9e-18	LOC106606393	tripartite motif-containing protein 16-like
106567883	0.86	2.9e-08	3.1e-06	LOC106567883	uncharacterized LOC106567883
106575127	0.86	5.0e-05	2.1e-03	irs2	insulin receptor substrate 2
106605810	0.86	1.3e-11	2.4e-09	LOC106605810	hepatic leukemia factor-like
106566564	0.86	2.9e-07	2.5e-05	LOC106566564	NUAK family SNF1-like kinase 1
106562209	0.87	8.7e-16	3.1e-13	LOC106562209	unconventional myosin-Ie-like
106566619	0.87	1.4e-13	3.7e-11	LOC106566619	interleukin-17 receptor E-like
106589387	0.87	3.0e-05	1.4e-03	LOC106589387	actin, aortic smooth muscle
106591092	0.87	6.1e-10	8.6e-08	LOC106591092	probable JmjC domain-containing histone demethylation protein 2C
106605534	0.87	1.7e-04	5.9e-03	LOC106605534	matrilin-2-like
106607965	0.87	3.6e-07	3.0e-05	sesn1	sestrin 1
106562207	0.88	2.6e-03	4.7e-02	LOC106562207	retinal dehydrogenase 2-like
106607967	0.88	5.4e-12	1.1e-09	foxo3b	forkhead box O3b
106560267	0.88	1.7e-07	1.5e-05	LOC106560267	ras-like protein family member 11B
106579014	0.88	1.9e-12	3.9e-10	tnfrsf13b	TNF receptor superfamily member 13B
100195488	0.89	1.8e-07	1.6e-05	par2	Proteinase-activated receptor 2
106607353	0.89	3.9e-14	1.1e-11	LOC106607353	3-phosphoinositide-dependent protein kinase 1-like
106564312	0.89	8.5e-24	7.9e-21	LOC106564312	autism susceptibility gene 2 protein-like
100195402	0.89	9.1e-11	1.5e-08	txnip	thioredoxin interacting protein
106585856	0.89	3.7e-11	6.5e-09	tle4	TLE family member 4, transcriptional corepressor
106560648	0.89	8.1e-08	8.0e-06	LOC106560648	P-selectin-like
106600984	0.9	2.0e-19	1.2e-16	LOC106600984	ADP-ribosylation factor-like protein 5B
106602353	0.9	1.2e-05	6.3e-04	tbc1d9	TBC1 domain family member 9
106581914	0.9	3.6e-05	1.6e-03	LOC106581914	rho GTPase-activating protein 6-like
101448021	0.9	1.6e-07	1.4e-05	LOC101448021	GSK-3-binding protein
106603939	0.91	8.1e-04	2.0e-02	LOC106603939	beta-2 adrenergic receptor-like
106612231	0.91	1.1e-03	2.6e-02	LOC106612231	copper-transporting ATPase 1-like
106613743	0.91	8.1e-17	3.3e-14	midn	midnolin
100380298	0.91	1.2e-11	2.4e-09	nfkb2	nuclear factor of kappa light polypeptide gene enhancer in B-cells 2, p49/p100
106575072	0.91	8.0e-10	1.1e-07	LOC106575072	cyclin-dependent kinase inhibitor 1B-like
106561355	0.91	7.4e-07	5.8e-05	LOC106561355	uncharacterized LOC106561355
106573108	0.91	1.4e-03	3.0e-02	LOC106573108	uncharacterized LOC106573108
106563686	0.91	4.5e-14	1.2e-11	LOC106563686	malignant fibrous histiocytoma-amplified sequence 1 homolog
106596629	0.91	3.3e-04	9.8e-03	LOC106596629	uncharacterized LOC106596629
100136439	0.91	2.2e-03	4.2e-02	LOC100136439	cathelicidin antimicrobial peptide
106570677	0.92	2.0e-04	6.7e-03	LOC106570677	uncharacterized LOC106570677
106587530	0.92	7.0e-09	8.2e-07	pde3b	phosphodiesterase 3B
106613376	0.92	3.8e-07	3.2e-05	LOC106613376	mucin-19-like
106575671	0.92	9.9e-04	2.3e-02	LOC106575671	uncharacterized LOC106575671
106584094	0.92	3.7e-04	1.1e-02	LOC106584094	regulator of G-protein signaling 2-like
106562195	0.92	5.2e-06	3.1e-04	LOC106562195	unconventional myosin-Ie-like
106592785	0.92	1.1e-04	4.1e-03	LOC106592785	uncharacterized LOC106592785
106578808	0.92	1.3e-06	9.1e-05	LOC106578808	C-X-C chemokine receptor type 3-like
106577483	0.92	9.9e-05	3.7e-03	LOC106577483	stromal interaction molecule 2-like
106571104	0.92	2.3e-04	7.4e-03	LOC106571104	actin, alpha cardiac
106568527	0.92	5.4e-12	1.1e-09	LOC106568527	cyclin-G2-like
106575420	0.93	1.6e-06	1.1e-04	LOC106575420	tuftelin-like
106589055	0.93	4.8e-04	1.3e-02	LOC106589055	neurensin-1-like
106605773	0.93	2.7e-13	6.6e-11	LOC106605773	hepatic leukemia factor-like
106612972	0.93	1.0e-06	7.7e-05	LOC106612972	GRAM domain-containing protein 1B-like
106586145	0.93	4.0e-15	1.3e-12	LOC106586145	signal transducer and activator of transcription 4-like
106612956	0.94	3.8e-10	5.5e-08	avpi1	arginine vasopressin induced 1
106561689	0.94	8.4e-15	2.7e-12	LOC106561689	transmembrane and coiled-coil domains protein 3-like
106572020	0.94	9.5e-13	2.2e-10	LOC106572020	ATPase family AAA domain-containing protein 3-like
106606997	0.94	8.6e-16	3.1e-13	LOC106606997	SEC14-like protein 1
106581253	0.94	1.9e-13	4.8e-11	LOC106581253	SH3 domain-binding protein 5-like
106561595	0.94	9.6e-06	5.3e-04	kif21a	kinesin family member 21A
106585759	0.95	9.0e-04	2.2e-02	LOC106585759	arrestin domain-containing protein 3-like
106608232	0.95	2.5e-04	7.9e-03	LOC106608232	uncharacterized LOC106608232
106585857	0.95	1.0e-19	6.2e-17	LOC106585857	arrestin domain-containing protein 3-like
[truncated: 303 more rows]

## Sheet: T0-NewStress
3.dm.knit
Entrez ID	Log2FC	pvalue	adjustedp	Gene_symbol	Description
106577043	5.07	3.4e-07	2.2e-05	LOC106577043	homeobox protein HMX2-like
106592065	4.27	2.2e-05	8.3e-04	LOC106592065	neuronal acetylcholine receptor subunit alpha-3
106567751	4.15	6.8e-06	3.0e-04	LOC106567751	dentin sialophosphoprotein-like
106605326	4.01	8.6e-06	3.7e-04	LOC106605326	semaphorin-7A-like
106605071	3.98	1.1e-05	4.7e-04	LOC106605071	galanin receptor type 1-like
106562968	3.93	5.0e-06	2.4e-04	LOC106562968	microtubule-associated protein 1B-like
106571301	3.92	4.3e-32	6.3e-29	LOC106571301	connective tissue growth factor-like
106594696	3.92	9.6e-07	5.5e-05	LOC106594696	uncharacterized protein DDB_G0290685-like
100194773	3.9	2.0e-08	1.7e-06	neum	Neuromodulin
106569446	3.89	1.2e-14	3.1e-12	LOC106569446	dnaJ homolog subfamily B member 5-like
106580499	3.89	4.3e-04	8.9e-03	zgc:65851	uncharacterized LOC106580499
100380606	3.88	5.8e-07	3.5e-05	prph	peripherin
106577044	3.86	4.0e-06	2.0e-04	LOC106577044	homeobox protein HMX3-like
106608946	3.72	1.3e-26	1.4e-23	LOC106608946	neurosecretory protein VGF-like
106587637	3.7	1.1e-05	4.7e-04	LOC106587637	insulin gene enhancer protein ISL-3
106604357	3.66	4.4e-06	2.1e-04	tmsb2	thymosin beta 2
106579016	3.63	1.3e-08	1.2e-06	LOC106579016	dexamethasone-induced Ras-related protein 1-like
106610951	3.59	2.3e-05	8.5e-04	LOC106610951	neuroblast differentiation-associated protein AHNAK-like
106585829	3.58	3.0e-25	2.4e-22	mapk4	mitogen-activated protein kinase 4
106601560	3.58	7.3e-04	1.3e-02	gjd2	gap junction protein delta 2
100196607	3.56	9.0e-04	1.5e-02	scg2	Secretogranin-2
106565440	3.55	9.1e-06	3.9e-04	LOC106565440	plasticin-like
106607314	3.53	7.8e-06	3.4e-04	LOC106607314	contactin-associated protein 1-like
100306872	3.52	2.2e-05	8.3e-04	nfm	Neurofilament medium polypeptide
106577895	3.4	7.2e-05	2.2e-03	LOC106577895	neurosecretory protein VGF-like
106574709	3.4	7.3e-04	1.3e-02	LOC106574709	poly(rC)-binding protein 3-like
106568768	3.39	6.5e-04	1.2e-02	rab6bb	RAB6B, member RAS oncogene family b
106592479	3.38	9.4e-48	4.9e-44	LOC106592479	DNA damage-inducible transcript 4 protein-like
106570558	3.36	1.8e-06	9.8e-05	LOC106570558	stathmin-2-like
106561364	3.33	4.5e-45	2.1e-41	klf4	Kruppel-like factor 4
106605407	3.32	1.1e-06	6.0e-05	LOC106605407	tubulin beta chain-like
106597001	3.29	2.0e-05	7.6e-04	LOC106597001	stathmin-2-like
106569633	3.29	6.5e-12	1.1e-09	scg2b	secretogranin II b
106592804	3.28	6.2e-05	1.9e-03	LOC106592804	heme-binding protein 2-like
106573323	3.26	2.0e-03	2.7e-02	LOC106573323	muscarinic acetylcholine receptor M2-like
106598876	3.25	1.5e-06	8.1e-05	LOC106598876	ras-related protein Rab-6B-like
106603927	3.25	7.6e-05	2.3e-03	LOC106603927	uncharacterized LOC106603927
106583179	3.23	1.2e-04	3.3e-03	LOC106583179	prostacyclin synthase-like
106603050	3.22	5.5e-05	1.7e-03	LOC106603050	transgelin-3-like
106585106	3.21	1.3e-05	5.2e-04	LOC106585106	low molecular weight neuronal intermediate filament-like
100196046	3.2	4.7e-05	1.5e-03	LOC100196046	stathmin-like 4
106590437	3.19	3.5e-07	2.3e-05	LOC106590437	transgelin-3-like
106594128	3.18	1.8e-05	6.9e-04	LOC106594128	26S protease regulatory subunit 7
100194948	3.17	2.3e-37	8.0e-34	cef10	CEF-10
106609065	3.17	3.2e-06	1.6e-04	LOC106609065	synaptotagmin-4-like
106584836	3.15	6.8e-07	4.1e-05	LOC106584836	immunoglobulin superfamily containing leucine-rich repeat protein 2-like
106580809	3.13	1.2e-06	6.8e-05	LOC106580809	neuromodulin-like
106575524	3.11	4.5e-05	1.5e-03	LOC106575524	poly(rC)-binding protein 3-like
106594818	3.11	4.4e-05	1.4e-03	LOC106594818	heme-binding protein 2-like
106604137	3.1	9.1e-05	2.6e-03	LOC106604137	uncharacterized LOC106604137
106613004	3.09	5.0e-05	1.6e-03	LOC106613004	microtubule-associated protein 6 homolog
106572713	3.09	4.4e-05	1.5e-03	LOC106572713	uncharacterized LOC106572713
100195229	3.08	5.1e-05	1.6e-03	ct027	CT027 protein
106603950	3.06	9.5e-08	7.1e-06	ywhag1	3-monooxygenase/tryptophan 5-monooxygenase activation protein, gamma polypeptide 1
106572601	3.05	8.5e-05	2.5e-03	LOC106572601	tubulin alpha chain
106584919	3.05	5.4e-04	1.1e-02	LOC106584919	neurofilament medium polypeptide-like
106586841	3.05	1.2e-05	4.9e-04	LOC106586841	protocadherin-17-like
106580269	3.03	1.7e-05	6.7e-04	LOC106580269	P2X purinoceptor 2-like
100380661	2.98	1.0e-12	2.1e-10	LOC100380661	synaptophysin
106581256	2.97	1.4e-08	1.2e-06	LOC106581256	uncharacterized LOC106581256
106577395	2.97	4.4e-57	9.1e-53	LOC106577395	DNA damage-inducible transcript 4 protein-like
106595045	2.96	1.7e-07	1.2e-05	LOC106595045	B-cell antigen receptor complex-associated protein alpha chain-like
106578631	2.9	7.9e-05	2.3e-03	LOC106578631	uncharacterized LOC106578631
106564386	2.89	1.2e-03	2.0e-02	LOC106564386	parvalbumin alpha
106565431	2.8	5.7e-06	2.6e-04	LOC106565431	advillin-like
100380588	2.8	9.0e-08	6.8e-06	tbb2a	Tubulin beta-2A chain
106563484	2.79	3.4e-05	1.2e-03	LOC106563484	guanine nucleotide-binding protein G(I)/G(S)/G(O) subunit gamma-3
106565439	2.77	2.8e-05	1.0e-03	LOC106565439	tubulin alpha chain-like
100195401	2.75	1.7e-06	9.1e-05	syt4	synaptotagmin IV
100195423	2.75	1.9e-04	4.6e-03	cld6	Claudin-6
106598498	2.75	1.8e-05	7.0e-04	LOC106598498	dispanin subfamily A member 2b-like
106590110	2.74	4.8e-17	1.6e-14	LOC106590110	uncharacterized LOC106590110
106608294	2.74	5.0e-22	3.0e-19	LOC106608294	proto-oncogene c-Fos-like
106604996	2.74	1.7e-03	2.5e-02	valopa	vertebrate ancient long opsin a
106578503	2.73	1.3e-04	3.4e-03	LOC106578503	uncharacterized LOC106578503
106574292	2.7	1.4e-04	3.6e-03	LOC106574292	protein S100-B-like
100286493	2.69	2.0e-03	2.8e-02	nefl	neurofilament light
106603349	2.69	1.6e-04	4.1e-03	LOC106603349	visinin-like protein 1
106604680	2.68	3.5e-05	1.2e-03	LOC106604680	neuronal acetylcholine receptor subunit alpha-3-like
106601946	2.65	6.0e-04	1.2e-02	LOC106601946	claudin-6-like
106567090	2.64	9.7e-08	7.2e-06	LOC106567090	tubulin alpha chain
106602119	2.64	1.8e-04	4.5e-03	LOC106602119	neuronal acetylcholine receptor subunit alpha-3-like
106600835	2.6	2.0e-07	1.3e-05	LOC106600835	homeobox protein Hox-B9a-like
106612729	2.6	6.8e-08	5.2e-06	fxyd6	FXYD domain containing ion transport regulator 6
106591944	2.6	8.6e-06	3.7e-04	LOC106591944	secretogranin-2-like
106608325	2.58	3.0e-03	3.8e-02	LOC106608325	transmembrane protein 178A-like
106571028	2.56	2.7e-32	4.2e-29	LOC106571028	proto-oncogene c-Fos-like
106584331	2.54	1.5e-05	6.0e-04	LOC106584331	ELAV-like protein 4
106588442	2.54	3.7e-03	4.3e-02	LOC106588442	voltage-dependent calcium channel gamma-6 subunit-like
106598448	2.53	6.1e-05	1.9e-03	LOC106598448	uncharacterized LOC106598448
106591829	2.53	5.4e-05	1.7e-03	LOC106591829	gamma-aminobutyric acid receptor subunit beta-2-like
106583344	2.52	8.4e-42	3.5e-38	LOC106583344	probable nuclear hormone receptor HR38
106613122	2.51	2.2e-04	5.1e-03	LOC106613122	secretogranin-2-like
106581151	2.51	4.3e-06	2.1e-04	LOC106581151	cell adhesion molecule 1-like
100195685	2.49	3.2e-41	1.2e-37	LOC100195685	serine/threonine-protein kinase SIK2
106562112	2.48	1.7e-06	9.1e-05	LOC106562112	dickkopf-related protein 3-like
106607222	2.46	1.3e-04	3.5e-03	elavl3	ELAV like neuron-specific RNA binding protein 3
106587655	2.45	5.7e-20	3.0e-17	LOC106587655	thrombospondin-1-like
106583392	2.45	6.5e-04	1.2e-02	LOC106583392	synaptoporin-like
106603760	2.44	5.8e-05	1.8e-03	LOC106603760	kinesin-like protein KIF3B
106567416	2.43	2.9e-05	1.0e-03	LOC106567416	uncharacterized LOC106567416
106568287	2.42	3.6e-03	4.3e-02	LOC106568287	N-lysine methyltransferase SETD8-A-like
106608277	2.41	1.3e-04	3.4e-03	stmn4	stathmin-like 4
106584644	2.39	9.9e-06	4.2e-04	map1ab	microtubule-associated protein 1Ab
106579888	2.38	1.9e-04	4.6e-03	LOC106579888	synapsin-1-like
106567121	2.37	2.2e-04	5.3e-03	LOC106567121	skin secretory protein xP2-like
106574868	2.35	3.7e-06	1.8e-04	LOC106574868	nuclear receptor subfamily 4 group A member 2-like
106562533	2.34	1.8e-05	7.1e-04	LOC106562533	gliomedin-like
106574553	2.33	6.4e-31	8.7e-28	LOC106574553	2-oxoglutarate receptor 1-like
106573539	2.33	1.4e-04	3.6e-03	LOC106573539	stathmin-2-like
106598526	2.32	4.0e-48	2.8e-44	LOC106598526	regulator of G-protein signaling 21-like
106589542	2.32	1.7e-04	4.3e-03	LOC106589542	casein kinase I isoform epsilon-like
106580752	2.32	5.6e-08	4.4e-06	LOC106580752	CAP-Gly domain-containing linker protein 3-like
106583278	2.3	3.2e-05	1.1e-03	LOC106583278	tubulin alpha chain-like
106580174	2.3	7.9e-05	2.3e-03	LOC106580174	synaptotagmin-11-like
106567875	2.29	8.6e-05	2.5e-03	LOC106567875	sodium/potassium-transporting ATPase subunit beta-2-like
106568458	2.29	1.5e-59	6.1e-55	LOC106568458	Krueppel-like factor 4
106572935	2.28	1.1e-05	4.8e-04	sypa	synaptophysin a
106563054	2.26	2.4e-05	8.9e-04	LOC106563054	V-type proton ATPase subunit B, brain isoform
106603148	2.25	3.2e-04	7.0e-03	LOC106603148	guanine nucleotide-binding protein G(I)/G(S)/G(O) subunit gamma-3-like
106582897	2.25	5.2e-34	1.1e-30	LOC106582897	src-like-adapter 2
100380814	2.22	8.8e-04	1.5e-02	dmb	Proteolipid protein DM beta
106602888	2.22	4.7e-05	1.5e-03	thy1	Thy-1 cell surface antigen
106605445	2.21	8.5e-05	2.5e-03	LOC106605445	synaptotagmin-11-like
106595902	2.2	2.2e-03	2.9e-02	LOC106595902	transmembrane protein 179-like
100380805	2.19	8.7e-05	2.5e-03	ma6d1	MAP6 domain-containing protein 1
106590606	2.18	5.3e-06	2.5e-04	chodl	chondrolectin
106579177	2.18	8.9e-07	5.2e-05	si:ch211-234p6.5	pleckstrin homology domain-containing family A member 4-like
106604516	2.18	4.1e-04	8.6e-03	gpm6aa	glycoprotein M6Aa
106599437	2.17	4.2e-04	8.7e-03	nmnat2	nicotinamide nucleotide adenylyltransferase 2
106580986	2.17	5.4e-18	2.1e-15	LOC106580986	stAR-related lipid transfer protein 13-like
106601044	2.17	2.6e-05	9.4e-04	LOC106601044	contactin-associated protein 1-like
106574665	2.15	1.6e-05	6.1e-04	fam171b	family with sequence similarity 171 member B
100194805	2.15	7.2e-05	2.2e-03	arf3a	ADP-ribosylation factor 3a
100194987	2.14	2.0e-08	1.7e-06	143g2	14-3-3 protein gamma-2
106579474	2.13	5.6e-07	3.5e-05	LOC106579474	MAP7 domain-containing protein 2-like
106586451	2.13	3.2e-03	3.9e-02	LOC106586451	neuroblast differentiation-associated protein AHNAK-like
100195540	2.13	3.0e-05	1.1e-03	syu	Synuclein
106566198	2.12	1.2e-03	1.9e-02	LOC106566198	podocalyxin-like protein 2
106573989	2.12	7.5e-07	4.5e-05	LOC106573989	kinesin-like protein KIF1A
106591467	2.12	7.5e-07	4.5e-05	LOC106591467	neuronal pentraxin receptor-like
106566704	2.11	1.4e-05	5.6e-04	LOC106566704	kinesin heavy chain isoform 5A-like
106606457	2.1	2.6e-09	2.7e-07	LOC106606457	dexamethasone-induced Ras-related protein 1-like
106594636	2.09	5.5e-04	1.1e-02	LOC106594636	tetraspanin-8-like
106587927	2.09	4.5e-04	9.3e-03	LOC106587927	immunoglobulin superfamily containing leucine-rich repeat protein 2-like
106596287	2.09	1.7e-03	2.5e-02	LOC106596287	transcription factor E4F1-like
106582409	2.08	1.6e-03	2.4e-02	LOC106582409	uncharacterized LOC106582409
106586936	2.08	1.1e-03	1.8e-02	LOC106586936	ATP-binding cassette sub-family B member 6, mitochondrial-like
106594651	2.08	1.6e-06	8.8e-05	LOC106594651	dentin sialophosphoprotein-like
106588743	2.07	2.1e-09	2.3e-07	susd5	sushi domain containing 5
106589580	2.07	1.4e-20	7.8e-18	LOC106589580	class A basic helix-loop-helix protein 15-like
106603383	2.07	1.2e-03	1.9e-02	LOC106603383	myelin proteolipid protein
106610834	2.06	5.5e-37	1.6e-33	LOC106610834	thrombospondin-1-like
106601056	2.06	1.1e-04	3.1e-03	LOC106601056	contactin-associated protein 1-like
106605495	2.05	4.6e-04	9.4e-03	LOC106605495	uncharacterized LOC106605495
100136520	2.04	5.9e-06	2.7e-04	LOC100136520	synapsin-2
106580290	2.04	2.5e-03	3.3e-02	LOC106580290	neurofilament heavy polypeptide-like
106573468	2.04	9.4e-09	8.8e-07	LOC106573468	ras and EF-hand domain-containing protein-like
106595077	2.03	1.7e-03	2.5e-02	LOC106595077	uncharacterized LOC106595077
106580054	2.02	4.2e-06	2.0e-04	LOC106580054	GDNF family receptor alpha-2-like
106576709	2.02	3.5e-06	1.7e-04	sncg	synuclein gamma
106585546	2	4.5e-03	5.0e-02	LOC106585546	synapsin-1-like
106565346	2	1.6e-32	2.5e-29	LOC106565346	peptidyl-prolyl cis-trans isomerase FKBP5-like
106578174	2	1.3e-04	3.5e-03	LOC106578174	tripartite motif-containing protein 2-like
100380742	1.98	1.9e-05	7.3e-04	LOC100380742	contactin-1a
106572712	1.98	2.3e-07	1.6e-05	LOC106572712	neural cell adhesion molecule L1-like
106579439	1.98	2.2e-04	5.3e-03	mrap2a	melanocortin 2 receptor accessory protein 2a
106599713	1.98	1.5e-04	3.8e-03	LOC106599713	tubulin beta-2A chain-like
106600813	1.97	3.4e-07	2.2e-05	LOC106600813	syntaxin-1B
106580889	1.97	3.2e-04	7.1e-03	LOC106580889	EF-hand calcium-binding domain-containing protein 5-like
106585061	1.97	4.5e-04	9.3e-03	slc25a1	solute carrier family 25 member 1
106584672	1.97	9.6e-19	4.1e-16	LOC106584672	DENN domain-containing protein 5B-like
106585566	1.96	4.1e-04	8.5e-03	LOC106585566	neurofilament light polypeptide-like
100196868	1.95	8.5e-06	3.6e-04	uchl1	ubiquitin carboxyl-terminal esterase L1 (ubiquitin thiolesterase)
100195048	1.95	1.1e-04	3.0e-03	mpz	myelin protein zero
106593403	1.94	3.2e-04	7.0e-03	LOC106593403	contactin-1-like
106566706	1.92	1.8e-03	2.6e-02	LOC106566706	mitogen-activated protein kinase kinase kinase 12-like
106564608	1.92	4.5e-06	2.1e-04	LOC106564608	centrosomal protein of 170 kDa-like
106572997	1.91	8.5e-04	1.5e-02	LOC106572997	potassium voltage-gated channel subfamily A member 2-like
106588439	1.91	2.7e-04	6.1e-03	LOC106588439	solute carrier family 2, facilitated glucose transporter member 1-like
106572645	1.91	5.7e-04	1.1e-02	LOC106572645	potassium voltage-gated channel subfamily G member 1-like
106598491	1.91	8.7e-04	1.5e-02	LOC106598491	mucin-2-like
106568812	1.9	4.3e-08	3.4e-06	LOC106568812	bcl-2-related ovarian killer protein homolog A-like
106582181	1.89	3.2e-03	3.9e-02	LOC106582181	translationally-controlled tumor protein homolog
106598877	1.89	5.4e-05	1.7e-03	LOC106598877	kinesin-like protein KIF1A
106572833	1.89	2.5e-03	3.2e-02	LOC106572833	probable glutamate receptor
106566447	1.89	2.1e-03	2.9e-02	snphb	syntaphilin b
106607719	1.88	5.3e-05	1.7e-03	phyhiplb	phytanoyl-CoA 2-hydroxylase interacting protein-like b
106589947	1.88	1.7e-04	4.2e-03	LOC106589947	cAMP and cAMP-inhibited cGMP 3',5'-cyclic phosphodiesterase 10A-like
100196809	1.87	7.7e-04	1.4e-02	st4a1	Sulfotransferase 4A1
106576290	1.87	1.0e-05	4.3e-04	LOC106576290	UPF0577 protein KIAA1324-like
106574562	1.87	6.1e-05	1.9e-03	LOC106574562	sodium channel protein type 2 subunit alpha-like
100194919	1.87	1.0e-03	1.7e-02	r7bpb	Regulator of G-protein signaling 7-binding protein B
106588640	1.87	2.1e-03	2.9e-02	LOC106588640	endothelin-2-like
106565729	1.87	2.5e-05	9.2e-04	LOC106565729	neural cell adhesion molecule L1-like protein
106580537	1.86	1.2e-19	6.0e-17	LOC106580537	NMDA receptor synaptonuclear signaling and neuronal migration factor-like
106562923	1.86	1.7e-04	4.3e-03	LOC106562923	alpha-2,8-sialyltransferase 8E-like
106613605	1.85	2.0e-04	4.9e-03	diras1a	DIRAS family, GTP-binding RAS-like 1a
106603595	1.85	7.8e-04	1.4e-02	LOC106603595	uncharacterized LOC106603595
106613963	1.85	5.5e-36	1.5e-32	LOC106613963	transcription factor AP-1-like
106590706	1.84	4.1e-04	8.6e-03	LOC106590706	uncharacterized LOC106590706
106579122	1.84	3.6e-03	4.2e-02	LOC106579122	protein FAM171A2-like
106592422	1.84	4.0e-04	8.4e-03	ppp1r32	protein phosphatase 1, regulatory subunit 32
106565165	1.84	3.3e-03	4.0e-02	LOC106565165	protein KIAA1045-like
106574458	1.82	4.0e-17	1.4e-14	nr4a3	nuclear receptor subfamily 4, group A, member 3
106584368	1.82	2.2e-33	4.3e-30	LOC106584368	MAP kinase-interacting serine/threonine-protein kinase 2-like
106607825	1.81	6.9e-48	4.1e-44	LOC106607825	cyclic AMP-dependent transcription factor ATF-3-like
106613792	1.8	4.4e-28	5.2e-25	LOC106613792	SHC-transforming protein 2-like
106613894	1.8	4.3e-04	9.0e-03	elavl4	ELAV like neuron-specific RNA binding protein 4
106562772	1.8	4.3e-04	9.0e-03	LOC106562772	neuronal acetylcholine receptor subunit alpha-7-like
106563108	1.8	1.9e-06	9.9e-05	LOC106563108	corticotropin-releasing factor-binding protein-like
106589794	1.8	1.6e-06	8.5e-05	LOC106589794	myoneurin-like
106562097	1.79	2.5e-04	5.7e-03	LOC106562097	synaptic vesicle membrane protein VAT-1 homolog-like
100380373	1.78	6.8e-04	1.3e-02	143g1	14-3-3 protein gamma-1
100194970	1.78	6.6e-51	6.8e-47	ctgf	connective tissue growth factor
100196052	1.78	2.7e-25	2.2e-22	fkbp5	FKBP prolyl isomerase 5
106564956	1.77	9.8e-04	1.7e-02	LOC106564956	keratin, type I cytoskeletal 18-A-like
106588347	1.77	2.3e-04	5.3e-03	LOC106588347	protein AF1q-like
106585360	1.77	2.6e-04	6.0e-03	LOC106585360	Krueppel-like factor 9
106600149	1.74	2.4e-04	5.5e-03	LOC106600149	phosphatidylinositol 4-phosphate 5-kinase type-1 gamma-like
106573628	1.74	4.3e-06	2.1e-04	LOC106573628	NT-3 growth factor receptor-like
106580931	1.74	2.2e-16	7.1e-14	LOC106580931	A disintegrin and metalloproteinase with thrombospondin motifs 8-like
106588860	1.74	1.1e-15	3.4e-13	LOC106588860	cyclic AMP-responsive element-binding protein 5-like
106590355	1.73	4.6e-04	9.4e-03	LOC106590355	E3 ubiquitin/ISG15 ligase TRIM25-like
106613603	1.73	2.5e-05	9.1e-04	apc2	APC regulator of WNT signaling pathway 2
106602386	1.73	4.0e-06	2.0e-04	LOC106602386	heart- and neural crest derivatives-expressed protein 2-like
106589037	1.73	1.2e-04	3.3e-03	LOC106589037	serine/threonine-protein kinase Sgk1-like
106586196	1.72	1.9e-05	7.3e-04	LOC106586196	sodium channel protein type 2 subunit alpha-like
106574551	1.72	4.9e-11	7.1e-09	LOC106574551	heparan-sulfate 6-O-sulfotransferase 3-like
106590089	1.71	1.6e-08	1.4e-06	ppp1r3g	protein phosphatase 1 regulatory subunit 3G
106594079	1.7	5.2e-04	1.0e-02	LOC106594079	ezrin-like
106598511	1.7	4.5e-05	1.5e-03	LOC106598511	reticulon-1-A-like
106584712	1.7	2.8e-04	6.2e-03	LOC106584712	neuroplastin-like
106572607	1.7	6.4e-04	1.2e-02	gdap1l1	ganglioside induced differentiation associated protein 1-like 1
106579834	1.69	2.6e-03	3.3e-02	LOC106579834	phytanoyl-CoA hydroxylase-interacting protein-like
106611914	1.68	2.7e-48	2.2e-44	LOC106611914	dual specificity protein phosphatase 1-like
106589945	1.67	2.6e-03	3.4e-02	LOC106589945	cAMP and cAMP-inhibited cGMP 3',5'-cyclic phosphodiesterase 10A-like
106591029	1.67	7.9e-05	2.3e-03	LOC106591029	ankyrin-3-like
106588680	1.66	1.8e-05	7.1e-04	LOC106588680	protachykinin-like
106566734	1.66	1.3e-03	2.0e-02	LOC106566734	TLD domain-containing protein 2-like
100196464	1.65	1.3e-35	3.2e-32	LOC100196464	CCAAT/enhancer binding protein (C/EBP), delta
106573707	1.65	1.5e-04	3.9e-03	LOC106573707	cerebellin-1
106580296	1.64	1.0e-03	1.7e-02	iqcd	IQ motif containing D
106568716	1.64	9.8e-05	2.8e-03	map1b	microtubule-associated protein 1B
106592927	1.63	3.0e-04	6.7e-03	LOC106592927	uncharacterized LOC106592927
106576158	1.63	3.6e-06	1.8e-04	LOC106576158	sulfotransferase 4A1
106587192	1.62	6.7e-04	1.3e-02	dkk3a	dickkopf WNT signaling pathway inhibitor 3a
106573604	1.62	9.0e-04	1.6e-02	LOC106573604	uncharacterized LOC106573604
106577779	1.62	7.1e-25	5.5e-22	LOC106577779	uncharacterized LOC106577779
100195489	1.61	1.3e-17	4.8e-15	ccr9	C-C chemokine receptor type 9
106565438	1.61	3.8e-05	1.3e-03	LOC106565438	tubulin alpha chain
106561976	1.61	6.9e-05	2.1e-03	rrad	Ras-related associated with diabetes
106597376	1.6	8.5e-09	8.1e-07	LOC106597376	cadherin-7-like
100136470	1.59	3.3e-05	1.1e-03	LOC100136470	Sox8
106566333	1.59	1.3e-05	5.3e-04	LOC106566333	uncharacterized LOC106566333
100195060	1.59	8.3e-32	1.2e-28	LOC100195060	v-ets erythroblastosis virus E26 oncogene homolog 2 (avian)
106563390	1.59	5.4e-05	1.7e-03	LOC106563390	vesicle-associated membrane protein 2-like
100195092	1.59	1.8e-13	4.1e-11	ier2	immediate early response 2
106579045	1.58	2.9e-10	3.6e-08	ch25h	cholesterol 25-hydroxylase
106589228	1.58	5.9e-06	2.7e-04	dkk1b	dickkopf WNT signaling pathway inhibitor 1b
106589042	1.58	4.7e-08	3.8e-06	LOC106589042	connective tissue growth factor-like
106566672	1.58	1.8e-05	7.1e-04	LOC106566672	poly(rC)-binding protein 4-like
106570853	1.57	4.2e-04	8.8e-03	LOC106570853	uncharacterized LOC106570853
100306754	1.57	2.9e-33	5.3e-30	cxcr4	C-X-C chemokine receptor type 4
106581341	1.57	9.1e-05	2.6e-03	LOC106581341	paired mesoderm homeobox protein 2A-like
106562421	1.57	1.4e-03	2.2e-02	LOC106562421	sodium-dependent noradrenaline transporter-like
106584660	1.56	1.4e-04	3.6e-03	LOC106584660	uncharacterized LOC106584660
106601399	1.56	3.6e-03	4.2e-02	kcnk10b	potassium channel, subfamily K, member 10b
106567232	1.55	3.7e-06	1.8e-04	LOC106567232	voltage-dependent L-type calcium channel subunit alpha-1D-like
106613118	1.54	5.1e-05	1.6e-03	LOC106613118	protein FAM131A-like
106602344	1.54	3.1e-04	6.9e-03	LOC106602344	hedgehog-interacting protein-like
106609029	1.54	2.5e-03	3.3e-02	LOC106609029	protein phosphatase 2 regulatory subunit B'beta
106597311	1.54	1.5e-32	2.5e-29	LOC106597311	C-C chemokine receptor type 9-like
106568457	1.54	1.0e-04	2.9e-03	LOC106568457	alpha-synuclein-like
106568017	1.54	7.5e-05	2.2e-03	LOC106568017	GDNF family receptor alpha-2-like
106594854	1.54	2.9e-03	3.7e-02	LOC106594854	putative protein FAM47C
106601241	1.54	3.7e-18	1.5e-15	LOC106601241	thyrotroph embryonic factor-like
106612604	1.53	8.0e-04	1.4e-02	LOC106612604	sodium/calcium exchanger 2-like
106598624	1.52	2.6e-03	3.3e-02	si:ch211-10a23.2	uncharacterized LOC106598624
106601972	1.52	1.4e-04	3.6e-03	LOC106601972	uncharacterized LOC106601972
106610170	1.52	2.2e-04	5.2e-03	LOC106610170	heart- and neural crest derivatives-expressed protein 2
106572171	1.52	5.5e-04	1.1e-02	LOC106572171	sia-alpha-2,3-Gal-beta-1,4-GlcNAc-R:alpha 2,8-sialyltransferase-like
106587516	1.52	2.4e-06	1.2e-04	LOC106587516	hexokinase-1-like
106608835	1.51	1.2e-23	9.4e-21	LOC106608835	Y+L amino acid transporter 2-like
106604717	1.51	8.3e-05	2.4e-03	LOC106604717	neuronal PAS domain-containing protein 4-like
106606458	1.51	8.2e-04	1.4e-02	LOC106606458	dexamethasone-induced Ras-related protein 1-like
106580807	1.5	1.2e-05	4.8e-04	LOC106580807	semaphorin-7A-like
106604242	1.5	2.6e-04	6.0e-03	LOC106604242	myelin proteolipid protein-like
106572179	1.5	1.9e-06	1.0e-04	LOC106572179	stathmin-3-like
106561692	1.5	1.4e-04	3.7e-03	LOC106561692	filamin-C-like
106609201	1.5	1.0e-03	1.7e-02	LOC106609201	prosaposin receptor GPR37-like
106580976	1.49	4.5e-06	2.1e-04	LOC106580976	serine/threonine-protein kinase DCLK1-like
106608257	1.49	9.3e-04	1.6e-02	scg5	secretogranin V
106568127	1.49	2.0e-03	2.8e-02	LOC106568127	kinesin-like protein KIF2A
106580898	1.48	3.7e-05	1.3e-03	LOC106580898	EF-hand calcium-binding domain-containing protein 5-like
100195631	1.48	2.1e-12	4.1e-10	kcne4	potassium voltage-gated channel, Isk-related family, member 4
106587589	1.47	2.9e-22	1.8e-19	LOC106587589	uncharacterized LOC106587589
106567739	1.47	7.4e-04	1.3e-02	LOC106567739	ras-like protein family member 10B
106604660	1.47	1.1e-04	3.0e-03	LOC106604660	reticulon-4 receptor-like 2
106570356	1.46	2.4e-20	1.3e-17	LOC106570356	serine/threonine-protein kinase Sgk1-like
100380427	1.46	5.8e-14	1.4e-11	errfi	ERBB receptor feedback inhibitor 1
101448057	1.46	8.1e-06	3.5e-04	igfbp1a	insulin-like growth factor binding protein 1a
106584742	1.46	2.4e-03	3.2e-02	LOC106584742	guanine nucleotide-binding protein subunit beta-5-like
106599272	1.46	1.1e-04	3.0e-03	LOC106599272	microtubule-associated protein 4-like
106605616	1.46	2.5e-13	5.5e-11	zbtb32	zinc finger and BTB domain containing 32
106606823	1.45	3.1e-37	1.0e-33	LOC106606823	CD97 antigen-like
106576108	1.45	1.6e-03	2.3e-02	LOC106576108	prosaposin receptor GPR37-like
106584046	1.45	1.3e-15	3.8e-13	LOC106584046	N(G),N(G)-dimethylarginine dimethylaminohydrolase 1-like
106592336	1.45	1.9e-04	4.6e-03	LOC106592336	radixin-like
106562417	1.45	6.5e-04	1.2e-02	slc6a2	solute carrier family 6 member 2
106575301	1.45	1.2e-03	1.9e-02	LOC106575301	sodium channel protein type 2 subunit alpha-like
106576639	1.45	2.2e-03	3.0e-02	LOC106576639	tetraspanin-8-like
106580519	1.45	6.6e-04	1.2e-02	tcima	transcriptional and immune response regulator a
106596006	1.45	1.3e-18	5.6e-16	LOC106596006	uncharacterized LOC106596006
106581841	1.44	2.1e-35	4.9e-32	LOC106581841	C-X-C chemokine receptor type 4-like
106586514	1.44	2.1e-05	7.9e-04	vgll3	vestigial-like family member 3
106604577	1.44	9.2e-04	1.6e-02	gabra4	gamma-aminobutyric acid type A receptor subunit alpha4
106584367	1.43	1.7e-15	4.8e-13	LOC106584367	uncharacterized LOC106584367
106568146	1.43	2.5e-04	5.8e-03	LOC106568146	heat shock protein beta-11-like
106611224	1.43	1.1e-04	3.0e-03	LOC106611224	A-kinase anchor protein 6-like
106603924	1.43	4.3e-03	4.8e-02	gria1b	glutamate receptor, ionotropic, AMPA 1b
100380827	1.42	2.3e-05	8.6e-04	sn25a	Synaptosomal-associated protein 25-A
106578540	1.42	6.6e-04	1.2e-02	LOC106578540	cAMP-responsive element modulator-like
106581141	1.42	1.6e-05	6.3e-04	LOC106581141	CD166 antigen homolog
106585340	1.42	4.8e-07	3.0e-05	LOC106585340	immediate early response gene 5-like protein
106565271	1.42	3.0e-04	6.7e-03	LOC106565271	potassium voltage-gated channel subfamily KQT member 2-like
106571540	1.41	3.4e-04	7.4e-03	LOC106571540	12-(S)-hydroxy-5,8,10,14-eicosatetraenoic acid receptor-like
106575644	1.41	3.0e-06	1.5e-04	LOC106575644	C-X-C chemokine receptor type 2-like
106592058	1.4	5.8e-04	1.1e-02	LOC106592058	histidine-rich glycoprotein-like
106567102	1.4	3.5e-03	4.2e-02	LOC106567102	UDP-glucuronosyltransferase 2A2-like
106571034	1.4	4.9e-04	9.9e-03	LOC106571034	stathmin-4-like
106579741	1.4	1.8e-04	4.4e-03	gdap1	ganglioside induced differentiation associated protein 1
106595909	1.4	8.4e-05	2.5e-03	LOC106595909	formin-like protein 2
106609351	1.39	1.0e-30	1.3e-27	LOC106609351	uncharacterized LOC106609351
106604170	1.39	7.4e-26	6.6e-23	LOC106604170	uncharacterized LOC106604170
106585197	1.39	2.4e-19	1.2e-16	nim1ka	NIM1 serine/threonine protein kinase a
106572532	1.39	2.2e-10	2.9e-08	LOC106572532	nuclear receptor subfamily 4 group A member 1-like
106579972	1.39	1.3e-03	2.1e-02	slc25a25a	solute carrier family 25 member 25a
106560301	1.39	4.9e-09	5.0e-07	chst3	carbohydrate sulfotransferase 3
106566511	1.39	2.6e-09	2.7e-07	LOC106566511	V-type proton ATPase subunit S1-like protein
106587536	1.39	5.2e-04	1.0e-02	LOC106587536	tubby protein homolog
106560284	1.38	3.3e-03	4.0e-02	LOC106560284	leucine-rich repeat-containing protein 16B-like
106560481	1.38	4.2e-05	1.4e-03	foxd3	forkhead box D3
106577138	1.38	7.9e-04	1.4e-02	LOC106577138	early growth response protein 2b-like
106600145	1.38	4.1e-06	2.0e-04	LOC106600145	ephrin type-A receptor 4-like
106603727	1.38	6.9e-18	2.6e-15	LOC106603727	ubiquitin carboxyl-terminal hydrolase 2-like
106574336	1.38	1.2e-16	4.2e-14	LOC106574336	A disintegrin and metalloproteinase with thrombospondin motifs 1-like
106604755	1.38	8.3e-04	1.5e-02	tmem35	transmembrane protein 35
106568203	1.37	7.4e-07	4.5e-05	LOC106568203	protein phosphatase Slingshot homolog 1-like
106562339	1.37	3.7e-04	8.0e-03	LOC106562339	sodium-dependent noradrenaline transporter-like
100196088	1.36	1.3e-03	2.0e-02	acbd7	acyl-CoA binding domain containing 7
106588819	1.36	1.8e-03	2.6e-02	LOC106588819	stathmin-2-like
106562367	1.36	8.7e-07	5.1e-05	tub	TUB bipartite transcription factor
106573106	1.36	2.0e-10	2.6e-08	LOC106573106	kinesin-like protein KIF21A
106599679	1.36	1.7e-03	2.5e-02	LOC106599679	beta-soluble NSF attachment protein-like
106583106	1.35	4.5e-03	5.0e-02	LOC106583106	claudin-19-like
106566807	1.35	1.7e-03	2.4e-02	LOC106566807	transcription factor HES-5-like
106599814	1.34	3.0e-03	3.8e-02	st18	ST18 C2H2C-type zinc finger transcription factor
106577969	1.34	1.4e-03	2.2e-02	pcp4l1	Purkinje cell protein 4 like 1
106569066	1.34	2.6e-03	3.3e-02	LOC106569066	nicotinamide/nicotinic acid mononucleotide adenylyltransferase 2
106609407	1.34	6.5e-06	2.9e-04	LOC106609407	phospholipase B-like 1
106573452	1.34	1.0e-07	7.5e-06	sema3d	sema domain, immunoglobulin domain (Ig), short basic domain, secreted, (semaphorin) 3D
106562488	1.33	4.4e-18	1.7e-15	LOC106562488	protein FAM214A-like
106564570	1.33	4.2e-13	8.9e-11	LOC106564570	transcription factor jun-B-like
106580863	1.32	5.4e-11	7.7e-09	bbc3	BCL2 binding component 3
106585444	1.32	2.8e-22	1.8e-19	nr6a1a	nuclear receptor subfamily 6, group A, member 1a
106610767	1.32	2.9e-03	3.7e-02	myt1l	myelin transcription factor 1 like
106579135	1.32	2.5e-05	9.1e-04	atp6v0a1	ATPase H+ transporting V0 subunit a1
106575523	1.32	1.1e-03	1.8e-02	LOC106575523	rho GTPase-activating protein 20-like
106596662	1.31	1.5e-04	3.8e-03	LOC106596662	fibroleukin-like
106607816	1.31	3.1e-03	3.8e-02	clu	clusterin
106567822	1.31	2.0e-18	8.2e-16	LOC106567822	mitochondrial uncoupling protein 2-like
106612541	1.31	1.8e-23	1.3e-20	LOC106612541	A disintegrin and metalloproteinase with thrombospondin motifs 8-like
106612265	1.31	2.4e-33	4.6e-30	tsc22d3	TSC22 domain family, member 3
100195269	1.31	5.4e-06	2.5e-04	phop1	Probable phosphatase phospho1
106568731	1.31	9.8e-06	4.1e-04	LOC106568731	regulator of G-protein signaling 5-like
106572064	1.31	9.7e-04	1.6e-02	si:dkey-178k16.1	protein 4.1-like
106587216	1.31	1.0e-07	7.5e-06	LOC106587216	potassium/sodium hyperpolarization-activated cyclic nucleotide-gated channel 3-like
106582826	1.31	3.6e-03	4.3e-02	LOC106582826	membrane metallo-endopeptidase-like 1
106612802	1.31	8.2e-06	3.5e-04	LOC106612802	14-3-3 protein gamma-2-like
106606628	1.3	5.5e-05	1.7e-03	LOC106606628	40S ribosomal protein S2-like
106582232	1.3	2.0e-04	4.9e-03	LOC106582232	neuroligin-4, X-linked-like
106587315	1.29	3.2e-04	7.0e-03	LOC106587315	gliomedin-like
106603161	1.29	1.4e-13	3.2e-11	slc3a2b	solute carrier family 3 member 2b
100195009	1.29	1.7e-04	4.3e-03	cplx1	Complexin-1
100286427	1.29	2.6e-03	3.4e-02	ptn	pleiotrophin
106587225	1.29	2.3e-04	5.3e-03	LOC106587225	neuronal acetylcholine receptor subunit alpha-3-like
106602292	1.29	8.0e-04	1.4e-02	LOC106602292	phosphatidylcholine:ceramide cholinephosphotransferase 2-like
106590277	1.28	6.1e-04	1.2e-02	kcnh2b	potassium voltage-gated channel, subfamily H (eag-related), member 2b
106594498	1.28	1.2e-08	1.1e-06	LOC106594498	uncharacterized LOC106594498
106566755	1.28	2.0e-03	2.8e-02	LOC106566755	synapsin-2-like
106595043	1.27	7.4e-04	1.4e-02	LOC106595043	poly(A) polymerase gamma-like
100195364	1.27	2.0e-05	7.6e-04	dpysl3	dihydropyrimidinase like 3
106573108	1.27	3.1e-05	1.1e-03	LOC106573108	uncharacterized LOC106573108
106612490	1.27	3.2e-08	2.7e-06	fosb	FBJ murine osteosarcoma viral oncogene homolog B
106611542	1.26	1.9e-03	2.7e-02	LOC106611542	paired mesoderm homeobox protein 2B-like
106571935	1.25	2.0e-03	2.8e-02	LOC106571935	lens fiber major intrinsic protein-like
106590608	1.25	3.7e-52	5.1e-48	LOC106590608	methionine synthase reductase-like
106576317	1.25	2.0e-04	4.9e-03	LOC106576317	synaptotagmin-1-like
106604249	1.25	1.9e-03	2.7e-02	LOC106604249	caltractin-like
106575984	1.25	6.9e-08	5.4e-06	LOC106575984	proton myo-inositol cotransporter-like
106604788	1.25	4.1e-07	2.6e-05	LOC106604788	testican-1-like
106562961	1.25	4.5e-03	4.9e-02	LOC106562961	noelin-like
106605691	1.24	1.7e-03	2.4e-02	LOC106605691	apolipoprotein A-IV-like
106568307	1.24	1.8e-04	4.5e-03	LOC106568307	acyl-coenzyme A thioesterase 12-like
106581823	1.24	1.6e-04	4.0e-03	nr4a2	nuclear receptor subfamily 4 group A member 2
106572176	1.24	1.3e-11	2.1e-09	stk35	serine/threonine kinase 35
106605378	1.24	1.1e-03	1.8e-02	LOC106605378	collagen alpha-1(XXVIII) chain-like
106590030	1.23	6.6e-20	3.4e-17	LOC106590030	heme oxygenase-like
106573651	1.23	7.1e-04	1.3e-02	LOC106573651	sphingomyelin phosphodiesterase 3-like
106607162	1.23	1.9e-19	9.3e-17	LOC106607162	thyrotroph embryonic factor-like
106576683	1.23	4.3e-06	2.1e-04	LOC106576683	uncharacterized LOC106576683
106562528	1.22	1.4e-04	3.7e-03	scg3	secretogranin III
106607513	1.22	9.2e-04	1.6e-02	LOC106607513	sterile alpha motif domain-containing protein 14-like
106574088	1.22	1.1e-09	1.2e-07	lrrc15	leucine rich repeat containing 15
106605379	1.22	7.8e-05	2.3e-03	LOC106605379	collagen alpha-1(XXVIII) chain-like
106604546	1.22	3.2e-03	3.9e-02	LOC106604546	paired mesoderm homeobox protein 2B-like
106589055	1.22	1.3e-06	7.4e-05	LOC106589055	neurensin-1-like
106565849	1.22	1.4e-03	2.2e-02	cadpsa	Ca2+-dependent activator protein for secretion a
106562102	1.22	2.3e-04	5.3e-03	LOC106562102	protein-methionine sulfoxide oxidase MICAL2-like
106567039	1.21	1.6e-04	4.0e-03	LOC106567039	glycoprotein-N-acetylgalactosamine 3-beta-galactosyltransferase 1-B-like
106570905	1.21	3.4e-19	1.6e-16	LOC106570905	ras-GEF domain-containing family member 1B-A-like
106567182	1.21	6.1e-33	1.1e-29	LOC106567182	general receptor for phosphoinositides 1-associated scaffold protein-like
106610758	1.21	1.5e-06	8.0e-05	LOC106610758	uncharacterized LOC106610758
100194814	1.21	1.6e-03	2.3e-02	nsf	Vesicle-fusing ATPase
106578689	1.21	1.1e-11	1.8e-09	LOC106578689	transcription factor Sox-17-alpha-A-like
106588230	1.21	1.2e-09	1.3e-07	nfatc1	nuclear factor of activated T cells 1
106565416	1.2	1.7e-03	2.4e-02	LOC106565416	synaptotagmin-6-like
106594083	1.2	1.5e-26	1.5e-23	LOC106594083	serine/threonine-protein kinase Sgk1
106571104	1.2	4.6e-05	1.5e-03	LOC106571104	actin, alpha cardiac
106611047	1.19	5.6e-16	1.7e-13	tgfb3	transforming growth factor beta 3
100196458	1.19	4.2e-03	4.7e-02	s10a4	S100-A4
106588656	1.19	3.1e-03	3.8e-02	LOC106588656	alpha-internexin-like
106585449	1.19	2.6e-04	5.9e-03	LOC106585449	uncharacterized LOC106585449
106587663	1.19	2.0e-09	2.1e-07	LOC106587663	protein FAM214A-like
100196689	1.19	1.9e-26	1.9e-23	cite2	Cbp/p300-interacting transactivator 2
100195833	1.18	1.4e-05	5.6e-04	c25ha	Cholesterol 25-hydroxylase-like protein A
106580992	1.18	8.3e-04	1.5e-02	LOC106580992	glycerophosphodiester phosphodiesterase domain-containing protein 5-like
106567574	1.18	2.1e-29	2.6e-26	LOC106567574	ubiquitin carboxyl-terminal hydrolase 2-like
106561595	1.18	6.4e-09	6.3e-07	kif21a	kinesin family member 21A
106567848	1.18	6.5e-05	2.0e-03	LOC106567848	glutamate receptor 3-like
106581803	1.18	4.4e-03	4.9e-02	LOC106581803	potassium voltage-gated channel subfamily H member 7-like
106576711	1.18	2.7e-19	1.3e-16	psda	pleckstrin and Sec7 domain containing a
106580616	1.18	4.5e-06	2.1e-04	LOC106580616	cadherin-related family member 1-like
106598060	1.17	3.7e-03	4.3e-02	LOC106598060	homeobox protein OTX1-like
106603645	1.17	5.4e-05	1.7e-03	LOC106603645	dihydropyrimidinase-related protein 5-like
106588807	1.17	7.8e-04	1.4e-02	LOC106588807	centrosomal protein of 170 kDa-like
106610947	1.17	1.3e-03	2.0e-02	LOC106610947	beta-soluble NSF attachment protein-like
106571368	1.17	8.7e-04	1.5e-02	LOC106571368	sodium/potassium-transporting ATPase subunit beta-1-interacting protein 2-like
106574702	1.17	4.1e-04	8.6e-03	LOC106574702	striated muscle preferentially expressed protein kinase-like
106563399	1.17	8.0e-04	1.4e-02	LOC106563399	gamma-aminobutyric acid receptor subunit alpha-3-like
106604450	1.17	4.3e-03	4.8e-02	tnmd	tenomodulin
106568502	1.17	6.9e-04	1.3e-02	mapk10	mitogen-activated protein kinase 10
106567866	1.16	2.8e-10	3.5e-08	il18bp	interleukin 18 binding protein
106561953	1.16	1.3e-07	9.0e-06	LOC106561953	cyclic AMP-responsive element-binding protein 3-like protein 1
106603939	1.16	1.9e-05	7.3e-04	LOC106603939	beta-2 adrenergic receptor-like
106601915	1.16	1.1e-05	4.6e-04	LOC106601915	suppressor of cytokine signaling 3-like
106589345	1.16	2.7e-03	3.5e-02	LOC106589345	rho GTPase-activating protein 22-like
106599072	1.16	2.8e-03	3.5e-02	LOC106599072	schwannomin-interacting protein 1-like
106597818	1.15	3.1e-03	3.8e-02	LOC106597818	tetratricopeptide repeat protein 28-like
106611787	1.15	3.0e-03	3.7e-02	LOC106611787	neuronal acetylcholine receptor subunit non-alpha-3-like
106587027	1.15	2.1e-03	2.9e-02	LOC106587027	chromaffin granule amine transporter-like
106612842	1.15	4.2e-06	2.0e-04	abhd15a	abhydrolase domain containing 15a
106613694	1.15	5.8e-16	1.8e-13	LOC106613694	lipoprotein lipase-like
100195709	1.15	4.3e-34	9.4e-31	pkhf1	Pleckstrin homology domain-containing family F member 1
106570554	1.15	3.5e-05	1.2e-03	LOC106570554	E3 ubiquitin-protein ligase MYLIP-A-like
106592412	1.14	7.5e-07	4.5e-05	LOC106592412	uncharacterized LOC106592412
100195082	1.14	3.7e-06	1.8e-04	zn503	Zinc finger protein 503
106560744	1.14	1.3e-03	2.0e-02	map1a	microtubule associated protein 1A
100380581	1.14	1.5e-03	2.2e-02	fam219ab	family with sequence similarity 219 member Ab
106594532	1.14	1.7e-04	4.2e-03	LOC106594532	leucine-rich repeat extensin-like protein 1
106599045	1.14	1.8e-04	4.5e-03	LOC106599045	calsyntenin-2-like
106563133	1.14	2.5e-04	5.8e-03	LOC106563133	collagen alpha-1(I) chain-like
106570526	1.14	8.5e-09	8.1e-07	LOC106570526	cyclic AMP-responsive element-binding protein 5-like
106589088	1.13	4.5e-05	1.5e-03	LOC106589088	sodium-dependent lysophosphatidylcholine symporter 1-B-like
106587122	1.13	7.1e-04	1.3e-02	syt13	synaptotagmin XIII
106563389	1.13	3.9e-16	1.2e-13	LOC106563389	period circadian protein homolog 1-like
106609100	1.13	1.5e-12	3.0e-10	LOC106609100	cyclin-dependent kinase inhibitor 1B-like
106579014	1.13	1.1e-20	6.6e-18	tnfrsf13b	TNF receptor superfamily member 13B
106581521	1.13	9.0e-04	1.6e-02	LOC106581521	small G protein signaling modulator 2-like
106608232	1.13	4.5e-05	1.5e-03	LOC106608232	uncharacterized LOC106608232
100136378	1.13	3.7e-16	1.2e-13	LOC100136378	nuclear receptor subfamily 1 group D member 2
106602736	1.13	7.6e-04	1.4e-02	LOC106602736	synaptopodin-2-like
106563945	1.13	4.8e-05	1.5e-03	LOC106563945	aldolase, fructose-bisphosphate C
106572443	1.13	1.5e-03	2.2e-02	LOC106572443	synaptophysin-like
106581916	1.13	1.3e-03	2.0e-02	LOC106581916	FERM and PDZ domain-containing protein 4-like
106562278	1.12	1.1e-04	3.0e-03	LOC106562278	dysbindin domain-containing protein 1-like
106608522	1.12	2.7e-05	9.6e-04	LOC106608522	NACHT and WD repeat domain-containing protein 2-like
106612485	1.12	4.0e-12	7.2e-10	LOC106612485	protein jagged-1b-like
106566370	1.11	1.4e-04	3.7e-03	LOC106566370	RIMS-binding protein 2-like
106585128	1.11	4.5e-12	7.8e-10	LOC106585128	uncharacterized protein C8orf4 homolog
106584114	1.11	1.6e-03	2.3e-02	rasl11b	RAS-like, family 11, member B
100136395	1.11	2.2e-05	8.4e-04	pdlim3a	PDZ and LIM domain 3a
106572020	1.1	2.1e-15	6.0e-13	LOC106572020	ATPase family AAA domain-containing protein 3-like
106585585	1.1	2.6e-11	3.9e-09	LOC106585585	stanniocalcin-like
106607258	1.1	1.2e-13	2.8e-11	LOC106607258	probable phosphatase phospho1
106611930	1.1	6.1e-13	1.3e-10	LOC106611930	early growth response protein 1-like
106602065	1.1	3.2e-03	3.9e-02	LOC106602065	exocyst complex component 7-like
100286446	1.1	2.2e-12	4.1e-10	cnn1b	calponin 1, basic, smooth muscle, b
106573603	1.1	2.9e-03	3.7e-02	LOC106573603	protein Dos-like
106588462	1.09	3.3e-03	4.0e-02	ccdc40	coiled-coil domain containing 40
106611964	1.09	6.6e-04	1.2e-02	aatkb	apoptosis-associated tyrosine kinase b
106605534	1.09	3.6e-08	2.9e-06	LOC106605534	matrilin-2-like
106580402	1.09	9.1e-05	2.6e-03	rab3c	RAB3C, member RAS oncogene family
106601039	1.09	2.1e-04	5.0e-03	LOC106601039	uncharacterized LOC106601039
106604564	1.09	3.1e-10	3.8e-08	LOC106604564	proteinase-activated receptor 4-like
106580395	1.09	1.7e-08	1.5e-06	LOC106580395	SET-binding protein-like
106602222	1.08	1.6e-04	4.1e-03	LOC106602222	UPF0687 protein C20orf27 homolog
106586146	1.08	1.2e-03	1.9e-02	LOC106586146	uncharacterized LOC106586146
106576460	1.08	4.9e-28	5.6e-25	LOC106576460	protein BTG1-like
106574322	1.08	9.4e-12	1.6e-09	LOC106574322	5'-AMP-activated protein kinase subunit gamma-1-like
106582903	1.08	2.5e-03	3.3e-02	LOC106582903	extracellular sulfatase Sulf-2-like
106581433	1.08	3.6e-27	3.9e-24	LOC106581433	pentraxin-related protein PTX3-like
106590330	1.07	4.1e-12	7.3e-10	LOC106590330	heme oxygenase-like
106601031	1.07	1.2e-15	3.7e-13	LOC106601031	coenzyme Q-binding protein COQ10 homolog, mitochondrial-like
106599020	1.07	4.0e-21	2.4e-18	LOC106599020	transcription factor jun-D-like
100196700	1.07	4.1e-12	7.3e-10	tagap	T-cell activation GTPase activating protein
106602916	1.07	2.2e-05	8.2e-04	LOC106602916	collagen alpha-1(XXIII) chain-like
100196581	1.07	1.1e-09	1.3e-07	LOC100196581	basic leucine zipper transcription factor, ATF-like 3
106564566	1.07	4.6e-15	1.3e-12	LOC106564566	transcription factor jun-B-like
106604817	1.07	4.7e-04	9.5e-03	LOC106604817	protocadherin gamma-A4-like
106598887	1.07	7.3e-04	1.3e-02	LOC106598887	uncharacterized LOC106598887
106592597	1.07	1.9e-03	2.7e-02	LOC106592597	uncharacterized LOC106592597
106586189	1.07	1.6e-03	2.4e-02	gcgb	glucagon b
100136552	1.06	6.5e-04	1.2e-02	LOC100136552	IGF binding protein 5
106590782	1.06	4.5e-03	5.0e-02	LOC106590782	uncharacterized LOC106590782
106593763	1.06	2.6e-20	1.4e-17	LOC106593763	uncharacterized LOC106593763
106606540	1.06	6.4e-04	1.2e-02	LOC106606540	lipopolysaccharide-induced tumor necrosis factor-alpha factor homolog
106562521	1.06	2.7e-04	6.2e-03	LOC106562521	serine/arginine repetitive matrix protein 2-like
106575420	1.06	5.8e-06	2.7e-04	LOC106575420	tuftelin-like
106575072	1.06	7.3e-13	1.5e-10	LOC106575072	cyclin-dependent kinase inhibitor 1B-like
106568053	1.06	3.0e-23	2.2e-20	LOC106568053	uncharacterized protein CXorf21 homolog
106574647	1.06	3.4e-04	7.3e-03	LOC106574647	tetraspanin-7-like
106583028	1.06	7.4e-06	3.3e-04	LOC106583028	A disintegrin and metalloproteinase with thrombospondin motifs 9-like
100194838	1.06	1.3e-17	4.7e-15	pim3	Serine/threonine-protein kinase Pim-3
106588004	1.05	2.9e-16	9.6e-14	LOC106588004	uncharacterized LOC106588004
106580577	1.05	5.7e-36	1.5e-32	LOC106580577	G protein-coupled receptor kinase 5-like
106610611	1.04	1.2e-05	5.0e-04	gch1	GTP cyclohydrolase 1
106575861	1.04	1.5e-10	2.0e-08	kel	Kell metallo-endopeptidase (Kell blood group)
100195422	1.04	1.4e-30	1.8e-27	tisb	Butyrate response factor 1
106606429	1.04	3.4e-08	2.7e-06	LOC106606429	suppressor of cytokine signaling 3-like
106581993	1.04	3.9e-08	3.1e-06	LOC106581993	uncharacterized protein CXorf21 homolog
106567667	1.04	2.9e-03	3.6e-02	LOC106567667	protein phosphatase 1E-like
106582746	1.04	2.1e-17	7.4e-15	LOC106582746	leiomodin-1-like
100195488	1.04	1.5e-16	5.0e-14	par2	Proteinase-activated receptor 2
106607391	1.04	1.6e-03	2.4e-02	LOC106607391	receptor-type tyrosine-protein phosphatase epsilon-like
106564678	1.03	6.2e-16	1.9e-13	LOC106564678	phosphoinositide 3-kinase regulatory subunit 5-like
100380830	1.03	1.4e-03	2.1e-02	angl1	Angiopoietin-related protein 1
106583079	1.02	5.6e-06	2.6e-04	LOC106583079	potassium voltage-gated channel subfamily C member 1-like
106563046	1.02	3.5e-23	2.5e-20	LOC106563046	junction-mediating and -regulatory protein-like
106579377	1.02	1.7e-05	6.6e-04	LOC106579377	adhesion G protein-coupled receptor E3-like
106567965	1.02	2.2e-12	4.2e-10	LOC106567965	uncharacterized LOC106567965
106587169	1.02	8.8e-04	1.5e-02	LOC106587169	secretogranin-3-like
106599155	1.02	1.7e-09	1.9e-07	LOC106599155	uncharacterized LOC106599155
106589221	1.02	3.4e-04	7.3e-03	LOC106589221	tumor necrosis factor receptor superfamily member 13B-like
106577965	1.02	5.1e-05	1.6e-03	LOC106577965	tripartite motif-containing protein 7-like
106582941	1.02	1.2e-03	1.9e-02	LOC106582941	calcium-dependent secretion activator 1-like
106570078	1.02	3.1e-03	3.8e-02	LOC106570078	uncharacterized LOC106570078
106607239	1.02	1.9e-03	2.7e-02	LOC106607239	supervillin-like
106562395	1.01	9.2e-09	8.6e-07	LOC106562395	retinoblastoma-like protein 2
100194972	1.01	7.4e-04	1.4e-02	mgll	monoglyceride lipase
106605377	1.01	4.9e-09	5.0e-07	si:dkey-22o22.2	neural-cadherin-like
106613535	1.01	4.5e-07	2.8e-05	LOC106613535	zinc finger protein GLIS1-like
106605416	1.01	5.0e-05	1.6e-03	LOC106605416	aromatic-L-amino-acid decarboxylase-like
106567513	1.01	5.9e-04	1.1e-02	LOC106567513	dihydropyrimidinase-related protein 3-like
106605774	1.01	1.0e-15	3.1e-13	dbp	D-box binding PAR bZIP transcription factor
106603906	1.01	2.7e-12	5.0e-10	LOC106603906	early growth response protein 1-like
106612413	1	5.1e-06	2.4e-04	LOC106612413	sodium/potassium-transporting ATPase subunit beta-3-like
106561459	1	2.9e-05	1.0e-03	LOC106561459	ras association domain-containing protein 10-like
106579702	1	3.0e-03	3.8e-02	LOC106579702	uncharacterized protein KIAA0754-like
106609095	1	8.9e-05	2.6e-03	LOC106609095	laminin subunit beta-1-like
106580723	1	2.7e-25	2.2e-22	LOC106580723	tristetraprolin-like
106604172	0.99	4.1e-03	4.6e-02	LOC106604172	uncharacterized LOC106604172
106591600	0.99	2.7e-03	3.4e-02	LOC106591600	protein kinase C beta type-like
106569697	0.99	1.1e-03	1.8e-02	LOC106569697	poly(U)-specific endoribonuclease-C-like
106575435	0.99	5.3e-09	5.3e-07	LOC106575435	Ig kappa chain V-V region MOPC 21-like
106567821	0.98	7.8e-04	1.4e-02	dnajb13	DnaJ heat shock protein family (Hsp40) member B13
106586421	0.98	2.9e-03	3.7e-02	LOC106586421	sterol 26-hydroxylase, mitochondrial-like
106606997	0.98	1.7e-19	8.4e-17	LOC106606997	SEC14-like protein 1
106592858	0.98	1.3e-03	2.1e-02	LOC106592858	small G protein signaling modulator 3-like
106566111	0.98	5.9e-10	6.9e-08	LOC106566111	protein slowmo homolog 2-like
106574644	0.98	2.3e-07	1.6e-05	dusp27	dual specificity phosphatase 27, atypical
106598154	0.97	1.3e-03	2.0e-02	LOC106598154	neurobeachin-like protein 2
106561687	0.97	5.6e-25	4.4e-22	rc3h2	ring finger and CCCH-type domains 2
106575839	0.97	3.0e-03	3.7e-02	LOC106575839	ly6/PLAUR domain-containing protein 6-like
106585027	0.97	2.0e-03	2.8e-02	LOC106585027	ras-related protein Rab-3C-like
106573537	0.97	1.9e-03	2.7e-02	LOC106573537	fibronectin-like
106569459	0.97	3.6e-13	7.7e-11	LOC106569459	phosphatidylinositol 4-phosphate 5-kinase type-1 gamma-like
106608940	0.97	9.8e-04	1.7e-02	ache	acetylcholinesterase
100196497	0.97	7.5e-05	2.2e-03	phlda2	pleckstrin homology-like domain, family A, member 2
106569281	0.97	6.9e-04	1.3e-02	LOC106569281	histamine H3 receptor-like
106607229	0.96	4.0e-03	4.5e-02	LOC106607229	voltage-dependent L-type calcium channel subunit beta-1-like
106589095	0.96	5.8e-04	1.1e-02	LOC106589095	sodium-dependent lysophosphatidylcholine symporter 1-B-like
106585759	0.96	2.1e-03	2.9e-02	LOC106585759	arrestin domain-containing protein 3-like
100380385	0.96	1.7e-26	1.7e-23	stat4	signal transducer and activator of transcription 4
106590650	0.96	7.7e-11	1.1e-08	LOC106590650	immediate early response gene 2 protein-like
106567615	0.96	2.7e-03	3.5e-02	LOC106567615	uncharacterized LOC106567615
106603198	0.96	3.9e-11	5.8e-09	LOC106603198	period circadian protein homolog 1-like
100195402	0.96	9.6e-18	3.6e-15	txnip	thioredoxin interacting protein
106569969	0.96	2.1e-04	5.1e-03	LOC106569969	flotillin-1
106577891	0.96	2.1e-13	4.8e-11	LOC106577891	zinc finger and BTB domain-containing protein 16-A-like
106609269	0.96	1.6e-03	2.3e-02	itih5	inter-alpha-trypsin inhibitor heavy chain 5
106567966	0.96	8.9e-13	1.9e-10	LOC106567966	uncharacterized LOC106567966
106573607	0.96	4.2e-09	4.3e-07	LOC106573607	follistatin-related protein 3-like
106579259	0.96	1.1e-10	1.5e-08	mpp2b	membrane palmitoylated protein 2b
106569374	0.95	2.1e-03	2.9e-02	ftr66	finTRIM family, member 66
100195412	0.95	1.9e-10	2.4e-08	LOC100195412	regulator of G-protein signalling 14
106585195	0.95	1.5e-20	8.4e-18	gadd45ga	growth arrest and DNA-damage-inducible, gamma a
106581253	0.95	2.7e-15	7.4e-13	LOC106581253	SH3 domain-binding protein 5-like
106568392	0.95	7.4e-08	5.6e-06	LOC106568392	ras-GEF domain-containing family member 1B-B-like
106599802	0.94	3.8e-17	1.3e-14	cebpd	CCAAT enhancer binding protein delta
106587077	0.94	2.0e-18	8.2e-16	pik3r5	phosphoinositide-3-kinase, regulatory subunit 5
106589093	0.94	6.0e-05	1.9e-03	LOC106589093	syncoilin, intermediate filament protein
106579713	0.94	4.2e-04	8.7e-03	LOC106579713	uncharacterized protein C8orf34 homolog
106580987	0.94	1.3e-08	1.2e-06	LOC106580987	neurobeachin-like
106609519	0.94	4.2e-06	2.0e-04	LOC106609519	anoctamin-4-like
101448021	0.94	3.1e-12	5.7e-10	LOC101448021	GSK-3-binding protein
106565913	0.94	1.0e-03	1.7e-02	LOC106565913	multiple epidermal growth factor-like domains protein 6
106613871	0.93	8.7e-04	1.5e-02	gpc1a	glypican 1a
106573914	0.93	9.6e-15	2.5e-12	LOC106573914	arrestin domain-containing protein 2-like
106607040	0.93	3.1e-03	3.8e-02	LOC106607040	microtubule-associated serine/threonine-protein kinase 1-like
100380359	0.93	3.7e-06	1.8e-04	sox4	SRY-box transcription factor 4
106583925	0.93	3.5e-03	4.2e-02	LOC106583925	clathrin coat assembly protein AP180-like
106577897	0.93	1.2e-08	1.1e-06	LOC106577897	plasminogen activator inhibitor 1-like
106613996	0.93	1.4e-04	3.8e-03	LOC106613996	sphingosine 1-phosphate receptor 4-like
106611332	0.93	1.3e-06	7.5e-05	LOC106611332	kinesin-like protein KIF3B
106576023	0.93	4.5e-09	4.5e-07	LOC106576023	proline and serine-rich protein 2-like
106606393	0.93	5.3e-20	2.8e-17	LOC106606393	tripartite motif-containing protein 16-like
106560618	0.92	3.3e-03	4.0e-02	LOC106560618	ras-related protein Rab-6B
106594971	0.92	2.7e-05	9.7e-04	LOC106594971	NUAK family SNF1-like kinase 1
106570677	0.92	5.2e-05	1.7e-03	LOC106570677	uncharacterized LOC106570677
106573802	0.92	1.3e-03	2.1e-02	LOC106573802	forkhead box protein I2-A-like
106571731	0.91	1.5e-06	8.3e-05	LOC106571731	uncharacterized LOC106571731
106586714	0.91	2.7e-10	3.4e-08	LOC106586714	uncharacterized LOC106586714
100194884	0.91	5.1e-18	2.0e-15	cebpb	CCAAT enhancer binding protein beta
100286404	0.91	3.7e-13	8.0e-11	LOC100286404	Krueppel-like factor 2
106607496	0.91	4.6e-10	5.5e-08	LOC106607496	nuclear receptor subfamily 1 group D member 1-like
106578085	0.91	2.7e-08	2.2e-06	fpr1	formyl peptide receptor 1
100196873	0.9	6.0e-10	7.0e-08	fhl1	Four and a half LIM domains protein 1
106606511	0.9	6.8e-04	1.3e-02	LOC106606511	protein FAM195A-like
106562509	0.9	7.7e-13	1.6e-10	LOC106562509	protein FAM214A-like
106580271	0.9	1.3e-03	2.0e-02	LOC106580271	interferon-inducible GTPase 5-like
106560450	0.9	1.0e-07	7.7e-06	ccn1	cellular communication network factor 1
106590882	0.9	1.9e-03	2.6e-02	LOC106590882	protocadherin alpha-C2-like
106609810	0.89	1.8e-04	4.5e-03	ptprr	protein tyrosine phosphatase receptor type R
106563187	0.89	5.9e-22	3.6e-19	slc35e4	solute carrier family 35 member E4
106563686	0.89	1.2e-13	2.7e-11	LOC106563686	malignant fibrous histiocytoma-amplified sequence 1 homolog
106572183	0.89	1.3e-04	3.5e-03	LOC106572183	potassium voltage-gated channel subfamily KQT member 2-like
106602976	0.89	1.4e-03	2.1e-02	LOC106602976	ras and Rab interactor 2-like
106591125	0.89	4.0e-22	2.5e-19	LOC106591125	serine/threonine-protein kinase Sgk1-like
106564927	0.89	4.5e-14	1.1e-11	LOC106564927	Ig kappa chain V-IV region B17-like
106563033	0.89	3.9e-11	5.8e-09	LOC106563033	proteinase-activated receptor 3-like
106565752	0.89	2.6e-20	1.4e-17	LOC106565752	class E basic helix-loop-helix protein 40-like
106612460	0.89	1.2e-22	8.0e-20	sik2b	salt-inducible kinase 2b
106607827	0.88	4.9e-08	3.9e-06	LOC106607827	feline leukemia virus subgroup C receptor-related protein 1-like
100306825	0.88	3.0e-06	1.5e-04	i17ra	Interleukin-17 receptor A
106578023	0.88	1.6e-06	8.6e-05	LOC106578023	uncharacterized LOC106578023
106563940	0.88	1.0e-03	1.7e-02	LOC106563940	probable palmitoyltransferase ZDHHC8
106572978	0.88	1.8e-03	2.6e-02	LOC106572978	neural cell adhesion molecule L1.1-like
106563768	0.88	2.8e-12	5.3e-10	LOC106563768	CLOCK-interacting pacemaker-like
106601454	0.88	2.0e-11	3.0e-09	LOC106601454	uncharacterized LOC106601454
106581060	0.88	6.8e-04	1.3e-02	LOC106581060	claudin-4-like
106600411	0.88	5.0e-15	1.4e-12	jun	Jun proto-oncogene, AP-1 transcription factor subunit
106582008	0.88	2.6e-09	2.7e-07	LOC106582008	filamin A-interacting protein 1-like
106610250	0.87	4.0e-12	7.2e-10	LOC106610250	TBC1 domain family member 9-like
106591050	0.87	3.6e-03	4.2e-02	LOC106591050	paired mesoderm homeobox protein 2A-like
106600115	0.87	1.4e-03	2.1e-02	LOC106600115	ferritin, middle subunit-like
106609778	0.87	2.4e-14	6.2e-12	tspan33a	tetraspanin 33a
106613359	0.87	1.5e-04	3.8e-03	LOC106613359	small G protein signaling modulator 2-like
106571453	0.87	8.0e-06	3.5e-04	LOC106571453	leucine-rich repeat-containing protein 4-like
106613303	0.87	6.6e-04	1.2e-02	LOC106613303	probable G-protein coupled receptor 149
106588002	0.87	1.4e-10	1.9e-08	LOC106588002	uncharacterized LOC106588002
106589020	0.87	2.5e-10	3.2e-08	LOC106589020	ribonuclease ZC3H12A-like
106605773	0.87	2.0e-11	3.1e-09	LOC106605773	hepatic leukemia factor-like
106602225	0.86	3.1e-04	6.8e-03	LOC106602225	uncharacterized LOC106602225
100380637	0.86	3.3e-03	4.0e-02	LOC100380637	delta and Notch-like epidermal growth factor-related receptor
100136532	0.86	1.4e-12	2.7e-10	LOC100136532	peroxisomal proliferator-activated receptor beta1A
106605239	0.86	2.5e-07	1.7e-05	LOC106605239	sialic acid-binding Ig-like lectin 14
106589256	0.86	1.2e-06	7.0e-05	LOC106589256	synapse differentiation-inducing gene protein 1-like
106604712	0.86	3.2e-03	3.9e-02	LOC106604712	fos-related antigen 1-like
106590153	0.86	1.0e-06	6.0e-05	LOC106590153	transcription factor Sox-17-alpha-A-like
106562338	0.86	2.8e-11	4.3e-09	LOC106562338	retinoblastoma-like protein 2
106606375	0.86	1.8e-04	4.4e-03	LOC106606375	Ig heavy chain Mem5-like
100194953	0.86	5.5e-10	6.5e-08	irf4l	interferon regulatory factor 4 like
106566564	0.85	1.6e-08	1.5e-06	LOC106566564	NUAK family SNF1-like kinase 1
106613210	0.85	4.1e-06	2.0e-04	si	sucrase-isomaltase (alpha-glucosidase)
106591806	0.85	6.5e-08	5.1e-06	LOC106591806	Krueppel-like factor 13
106564797	0.85	2.1e-03	2.9e-02	ttbk1a	tau tubulin kinase 1a
106599544	0.85	4.3e-04	9.0e-03	LOC106599544	G-protein coupled receptor 55-like
106561044	0.85	2.5e-15	6.9e-13	LOC106561044	receptor-type tyrosine-protein phosphatase eta-like
106605151	0.85	4.9e-26	4.4e-23	LOC106605151	protein argonaute-3-like
106613630	0.85	1.6e-16	5.1e-14	LOC106613630	transcription factor jun-D-like
106613376	0.85	3.4e-07	2.2e-05	LOC106613376	mucin-19-like
100195998	0.84	4.1e-03	4.6e-02	ap180	Clathrin coat assembly protein AP180
100196802	0.84	3.4e-08	2.7e-06	egr1	early growth response 1
106563287	0.84	2.0e-08	1.7e-06	tbx3a	T-box transcription factor 3a
100195261	0.84	1.5e-03	2.3e-02	enog	Gamma-enolase
106565233	0.84	9.8e-09	9.2e-07	LOC106565233	vitamin D3 receptor B
106560828	0.84	1.2e-03	2.0e-02	LOC106560828	partitioning defective 6 homolog alpha-like
106601354	0.84	1.1e-12	2.2e-10	LOC106601354	uncharacterized LOC106601354
106563264	0.84	3.4e-26	3.2e-23	LOC106563264	G-protein-signaling modulator 1-like
100194872	0.84	9.1e-11	1.2e-08	junb	jun B proto-oncogene
106598864	0.84	1.2e-09	1.3e-07	LOC106598864	angiomotin-like 2a
106598117	0.84	9.2e-04	1.6e-02	anxa13l	annexin A13, like
106567727	0.84	1.8e-11	2.8e-09	LOC106567727	zinc finger and BTB domain-containing protein 16-A-like
106567770	0.83	6.9e-08	5.3e-06	npas2	neuronal PAS domain protein 2
106572682	0.83	7.0e-04	1.3e-02	LOC106572682	zinc finger protein Eos-like
106567862	0.83	7.6e-05	2.3e-03	LOC106567862	lysophosphatidic acid receptor 6-like
106592820	0.83	1.4e-10	1.9e-08	LOC106592820	E-selectin-like
100380298	0.83	4.9e-15	1.3e-12	nfkb2	nuclear factor of kappa light polypeptide gene enhancer in B-cells 2, p49/p100
106611399	0.83	9.8e-04	1.7e-02	LOC106611399	dynactin subunit 1-like
106564971	0.83	1.3e-04	3.4e-03	LOC106564971	myeloid-associated differentiation marker-like
106604112	0.83	1.7e-03	2.4e-02	LOC106604112	beta-synuclein-like
106588677	0.83	4.1e-06	2.0e-04	LOC106588677	endonuclease/exonuclease/phosphatase family domain-containing protein 1-like
106586694	0.83	3.1e-03	3.8e-02	fhod3b	formin homology 2 domain containing 3b
106588005	0.83	9.7e-08	7.2e-06	LOC106588005	OTU domain-containing protein 7A-like
106568067	0.83	1.0e-09	1.1e-07	trpv1	transient receptor potential cation channel, subfamily V, member 1
106575127	0.83	1.5e-03	2.3e-02	irs2	insulin receptor substrate 2
106592281	0.82	7.3e-04	1.3e-02	LOC106592281	Na(+)/H(+) exchange regulatory cofactor NHE-RF2-like
106583303	0.82	3.0e-12	5.5e-10	LOC106583303	nuclear receptor subfamily 1 group D member 1-like
106607748	0.82	2.8e-03	3.6e-02	lrp11	low density lipoprotein receptor-related protein 11
106583063	0.82	3.3e-03	3.9e-02	LOC106583063	von Willebrand factor A domain-containing protein 1-like
106608192	0.82	5.5e-06	2.5e-04	LOC106608192	fos-related antigen 2-like
106578961	0.82	2.1e-04	4.9e-03	acta2	actin alpha 2, smooth muscle
106569129	0.82	3.9e-04	8.3e-03	LOC106569129	uncharacterized LOC106569129
106569548	0.82	8.6e-04	1.5e-02	LOC106569548	midnolin-like
106573812	0.82	1.0e-15	3.1e-13	LOC106573812	Kruppel like factor 2
106612972	0.82	9.5e-05	2.7e-03	LOC106612972	GRAM domain-containing protein 1B-like
106580611	0.82	8.2e-07	4.8e-05	LOC106580611	neural-cadherin-like
106604926	0.82	1.9e-13	4.2e-11	LOC106604926	early growth response protein 1-like
106604241	0.81	5.0e-06	2.4e-04	LOC106604241	uncharacterized LOC106604241
106580797	0.81	5.9e-11	8.4e-09	ssh2	slingshot protein phosphatase 2
106605810	0.81	4.5e-10	5.4e-08	LOC106605810	hepatic leukemia factor-like
106602353	0.81	4.6e-06	2.2e-04	tbc1d9	TBC1 domain family member 9
106560604	0.81	3.1e-10	3.8e-08	LOC106560604	B-cell lymphoma 6 protein-like
106610398	0.81	2.7e-07	1.8e-05	mtus1b	microtubule associated tumor suppressor 1b
106600985	0.81	1.5e-03	2.2e-02	LOC106600985	voltage-dependent L-type calcium channel subunit beta-1-like
106602950	0.81	5.5e-17	1.9e-14	si:ch73-362m14.2	NHS-like protein 2
106561689	0.81	1.0e-11	1.7e-09	LOC106561689	transmembrane and coiled-coil domains protein 3-like
106564387	0.81	8.5e-06	3.7e-04	LOC106564387	uncharacterized LOC106564387
106563650	0.81	1.1e-05	4.5e-04	LOC106563650	protein furry homolog
106598638	0.8	2.3e-03	3.1e-02	LOC106598638	uncharacterized LOC106598638
106568527	0.8	3.4e-11	5.1e-09	LOC106568527	cyclin-G2-like
106560662	0.8	2.6e-03	3.3e-02	kif1aa	kinesin family member 1Aa
106579127	0.8	6.3e-09	6.2e-07	LOC106579127	endonuclease domain-containing 1 protein-like
106612070	0.8	2.2e-03	2.9e-02	LOC106612070	fermitin family homolog 3-like
100196107	0.8	1.3e-05	5.3e-04	arrd3	Arrestin domain-containing protein 3
106577375	0.8	2.1e-11	3.2e-09	LOC106577375	B-cell antigen receptor complex-associated protein alpha chain-like
106612492	0.8	8.6e-04	1.5e-02	ttc9b	tetratricopeptide repeat domain 9B
106590275	0.8	2.1e-03	2.9e-02	LOC106590275	max-interacting protein 1-like
106587286	0.8	6.6e-04	1.2e-02	LOC106587286	protein BEAN1-like
106579731	0.8	7.3e-06	3.2e-04	rdh10	retinol dehydrogenase 10
106607353	0.79	1.1e-14	2.8e-12	LOC106607353	3-phosphoinositide-dependent protein kinase 1-like
106564312	0.79	1.2e-11	1.9e-09	LOC106564312	autism susceptibility gene 2 protein-like
106582110	0.79	3.0e-08	2.5e-06	LOC106582110	nuclear receptor subfamily 1 group D member 2-like
106572112	0.79	2.9e-26	2.7e-23	bcl2l1	BCL2 like 1
106612665	0.79	3.1e-03	3.8e-02	LOC106612665	smoothelin-like protein 2
106609234	0.79	1.3e-16	4.4e-14	LOC106609234	cyclin-dependent kinase inhibitor 1B-like
106589406	0.79	3.0e-06	1.5e-04	gch2	GTP cyclohydrolase 2
106575489	0.79	2.5e-03	3.3e-02	LOC106575489	tuftelin-like
100380431	0.79	7.7e-19	3.3e-16	serac1	serine active site containing 1
106608999	0.79	1.0e-07	7.6e-06	LOC106608999	leukotriene B4 receptor 1-like
106578808	0.79	6.7e-05	2.0e-03	LOC106578808	C-X-C chemokine receptor type 3-like
106602356	0.79	2.6e-10	3.3e-08	LOC106602356	TBC1 domain family member 9-like
106611943	0.79	4.0e-03	4.5e-02	LOC106611943	collagen alpha-1(XXIII) chain-like
106585058	0.79	4.6e-04	9.4e-03	LOC106585058	tissue-type plasminogen activator-like
106579980	0.79	1.5e-13	3.5e-11	LOC106579980	tumor necrosis factor ligand superfamily member 6-like
106562209	0.79	5.1e-16	1.6e-13	LOC106562209	unconventional myosin-Ie-like
106579245	0.78	1.2e-12	2.5e-10	LOC106579245	uncharacterized protein KIAA0556-like
106579540	0.78	4.1e-04	8.6e-03	tagln3b	transgelin 3b
106582740	0.78	3.0e-09	3.2e-07	wnt2ba	wingless-type MMTV integration site family, member 2Ba
106573930	0.78	1.3e-11	2.0e-09	LOC106573930	growth arrest and DNA damage-inducible protein GADD45 beta-like
106601178	0.78	3.5e-13	7.6e-11	LOC106601178	NF-kappa-B inhibitor alpha-like
106605348	0.78	1.4e-11	2.2e-09	prdm1	PR/SET domain 1
100195479	0.78	8.4e-11	1.2e-08	sh2d4a	SH2 domain containing 4A
106587887	0.78	3.7e-03	4.3e-02	LOC106587887	uncharacterized LOC106587887
106589616	0.78	5.2e-15	1.4e-12	csnk1d	casein kinase 1 delta
106599000	0.78	2.0e-03	2.8e-02	LOC106599000	transketolase-like protein 1
106601458	0.78	5.5e-19	2.5e-16	LOC106601458	myosin phosphatase Rho-interacting protein-like
106568217	0.78	4.4e-05	1.5e-03	LOC106568217	coagulation factor II thrombin receptor
106597370	0.78	3.4e-17	1.2e-14	LOC106597370	dermatan-sulfate epimerase-like protein
106611175	0.78	6.0e-12	1.0e-09	nfkbiab	nuclear factor of kappa light polypeptide gene enhancer in B-cells inhibitor, alpha b
106607875	0.77	9.8e-32	1.4e-28	LOC106607875	tumor necrosis factor receptor superfamily member 21-like
106596629	0.77	4.4e-04	9.0e-03	LOC106596629	uncharacterized LOC106596629
106613608	0.77	8.0e-11	1.1e-08	LOC106613608	growth arrest and DNA damage-inducible protein GADD45 beta-like
106573836	0.77	3.1e-03	3.8e-02	LOC106573836	kinesin-like protein KIF1A
106594646	0.77	1.4e-06	8.0e-05	LOC106594646	interleukin-17 receptor A-like
106572638	0.77	6.9e-11	9.7e-09	LOC106572638	protein diaphanous homolog 3-like
106605197	0.77	2.4e-04	5.5e-03	LOC106605197	uncharacterized LOC106605197
106563328	0.77	8.9e-04	1.5e-02	LOC106563328	ankyrin-1-like
106572480	0.77	4.3e-09	4.4e-07	LOC106572480	CCAAT/enhancer-binding protein beta-like
106613140	0.76	2.2e-03	2.9e-02	LOC106613140	sodium- and chloride-dependent GABA transporter 2-like
106605198	0.76	6.7e-06	3.0e-04	LOC106605198	uncharacterized LOC106605198
106579570	0.76	2.8e-03	3.5e-02	LOC106579570	regulating synaptic membrane exocytosis protein 2-like
106578637	0.76	3.7e-05	1.3e-03	LOC106578637	OTU domain-containing protein 1-like
106590686	0.76	2.8e-03	3.5e-02	LOC106590686	type-1 angiotensin II receptor-like
106601356	0.76	1.5e-10	2.0e-08	LOC106601356	uncharacterized LOC106601356
106565163	0.76	7.6e-04	1.4e-02	LOC106565163	cysteine-rich with EGF-like domain protein 1
106600825	0.76	1.1e-05	4.6e-04	LOC106600825	nuclear receptor subfamily 1 group D member 1-like
100196785	0.75	2.4e-19	1.2e-16	rhob	ras homolog family member B
106561355	0.75	9.8e-08	7.3e-06	LOC106561355	uncharacterized LOC106561355
100380625	0.75	2.5e-12	4.7e-10	LOC100380625	spectrin beta chain, non-erythrocytic 1
106601606	0.75	1.9e-03	2.6e-02	rundc3a	RUN domain containing 3A
106609682	0.75	2.6e-05	9.5e-04	LOC106609682	NUAK family SNF1-like kinase 1
106587337	0.75	1.3e-03	2.0e-02	LOC106587337	myosin IE
106567945	0.75	4.3e-03	4.8e-02	LOC106567945	protein Wnt-11-like
106585855	0.75	3.5e-16	1.1e-13	LOC106585855	transducin-like enhancer protein 1
106584561	0.75	8.0e-04	1.4e-02	LOC106584561	hyaluronidase-4-like
106583233	0.75	2.2e-03	3.0e-02	gpr84	G protein-coupled receptor 84
106581194	0.75	7.9e-09	7.7e-07	LOC106581194	cytosolic 5'-nucleotidase 3-like
106605673	0.75	1.9e-07	1.3e-05	LOC106605673	B-cell antigen receptor complex-associated protein alpha chain-like
106566589	0.75	2.6e-11	3.9e-09	lime1	Lck interacting transmembrane adaptor 1
106566613	0.74	7.9e-13	1.6e-10	LOC106566613	uncharacterized LOC106566613
106582914	0.74	5.3e-05	1.7e-03	myom3	myomesin 3
106602123	0.74	1.1e-05	4.7e-04	LOC106602123	ras-related protein Rab-33B-like
106562765	0.74	2.7e-03	3.5e-02	LOC106562765	sentrin-specific protease 8-like
106606485	0.74	3.5e-03	4.2e-02	LOC106606485	protein FAM195A-like
106595371	0.74	2.3e-06	1.2e-04	LOC106595371	oxysterol-binding protein-related protein 3-like
106600913	0.74	1.3e-08	1.2e-06	LOC106600913	GEM-interacting protein-like
106563080	0.74	1.4e-11	2.3e-09	LOC106563080	arrestin domain-containing protein 3-like
106588809	0.74	1.4e-13	3.1e-11	LOC106588809	E3 ubiquitin-protein ligase MYLIP-A-like
106567028	0.74	8.4e-06	3.6e-04	LOC106567028	neural cell adhesion molecule L1-like
106612260	0.74	1.4e-07	9.8e-06	LOC106612260	uncharacterized LOC106612260
100194694	0.74	6.1e-08	4.8e-06	sqstm1	sequestosome 1
106586145	0.74	2.2e-10	2.9e-08	LOC106586145	signal transducer and activator of transcription 4-like
106560616	0.74	7.9e-05	2.3e-03	LOC106560616	solute carrier organic anion transporter family member 2A1-like
106591092	0.74	3.7e-09	3.8e-07	LOC106591092	probable JmjC domain-containing histone demethylation protein 2C
106570529	0.74	1.9e-04	4.6e-03	LOC106570529	non-syndromic hearing impairment protein 5-like
106606718	0.73	1.7e-07	1.2e-05	LOC106606718	cytohesin-3-like
100380773	0.73	3.3e-05	1.2e-03	sptan1	spectrin alpha, non-erythrocytic 1
106561640	0.73	2.8e-05	9.9e-04	LOC106561640	neuronal cell adhesion molecule-like
106562806	0.73	4.7e-05	1.5e-03	LOC106562806	CCAAT/enhancer-binding protein alpha-like
106592425	0.73	5.5e-06	2.5e-04	LOC106592425	zinc finger protein Eos-like
106566021	0.73	5.4e-08	4.3e-06	LOC106566021	protein phosphatase 1 regulatory subunit 12B-like
100380311	0.73	1.7e-07	1.2e-05	crld2	Cysteine-rich secretory protein LCCL domain-containing 2
106567967	0.73	5.3e-16	1.6e-13	LOC106567967	uncharacterized LOC106567967
106578891	0.73	4.3e-09	4.4e-07	tdrkh	tudor and KH domain containing
106589606	0.73	2.9e-03	3.6e-02	rac3b	Rac family small GTPase 3b
106585891	0.73	1.8e-13	4.1e-11	LOC106585891	iporin-like
100194719	0.73	1.1e-05	4.5e-04	LOC100194719	6-phosphofructo-2-kinase/fructose-2,6-bisphosphatase
106585505	0.73	5.0e-11	7.2e-09	LOC106585505	lysine-specific demethylase 2B-like
106601304	0.73	2.0e-03	2.7e-02	LOC106601304	GTPase IMAP family member 2-like
106609526	0.73	1.2e-05	4.8e-04	LOC106609526	diphosphoinositol polyphosphate phosphohydrolase 3-beta-like
106578647	0.73	4.0e-03	4.5e-02	LOC106578647	disks large-associated protein 1-like
106586015	0.73	3.4e-05	1.2e-03	LOC106586015	interleukin-7 receptor subunit alpha-like
106575181	0.73	9.2e-15	2.4e-12	LOC106575181	abl interactor 2-like
106609285	0.73	1.5e-15	4.3e-13	LOC106609285	cyclin-dependent kinase 17-like
106588166	0.73	4.8e-05	1.6e-03	LOC106588166	tuftelin-like
106606392	0.73	6.9e-06	3.0e-04	amn	amnion associated transmembrane protein
106595362	0.73	7.8e-05	2.3e-03	LOC106595362	uncharacterized LOC106595362
106603456	0.73	4.6e-15	1.3e-12	bckdk	branched chain ketoacid dehydrogenase kinase
106593510	0.72	2.3e-03	3.1e-02	LOC106593510	serine/threonine-protein kinase Sgk1-like
106605662	0.72	1.3e-08	1.2e-06	LOC106605662	NF-kappa-B inhibitor delta-like
106560961	0.72	7.3e-19	3.2e-16	LOC106560961	A-kinase anchor protein 13-like
106589387	0.72	4.2e-05	1.4e-03	LOC106589387	actin, aortic smooth muscle
106570052	0.72	1.5e-08	1.3e-06	LOC106570052	phosphatidate phosphatase LPIN1-like
106563018	0.72	1.4e-25	1.2e-22	LOC106563018	phosphatidylinositol 3-kinase regulatory subunit alpha-like
106610251	0.72	8.5e-04	1.5e-02	LOC106610251	TBC1 domain family member 9-like
106606720	0.72	1.5e-05	6.0e-04	LOC106606720	cytohesin-3-like
106563688	0.72	1.3e-11	2.1e-09	hif1al2	hypoxia inducible factor 1 subunit alpha, like 2
100196753	0.71	5.8e-09	5.8e-07	i2b2b	Interferon regulatory factor 2-binding protein 2-B
106602829	0.71	3.8e-07	2.5e-05	cfap54	cilia and flagella associated protein 54
106588447	0.71	9.7e-27	1.0e-23	LOC106588447	testis-expressed sequence 2 protein-like
106585283	0.71	4.8e-06	2.3e-04	LOC106585283	uncharacterized LOC106585283
106612671	0.71	3.0e-19	1.4e-16	LOC106612671	ubiquitin carboxyl-terminal hydrolase 2-like
106613620	0.71	2.0e-08	1.7e-06	si:ch211-1a19.3	uncharacterized LOC106613620
106571259	0.71	2.3e-03	3.0e-02	LOC106571259	SUN domain-containing protein 1-like
106608520	0.71	1.1e-11	1.8e-09	per1b	period circadian clock 1b
106563139	0.71	1.7e-14	4.3e-12	LOC106563139	tumor necrosis factor receptor superfamily member 10A-like
106570528	0.71	5.0e-11	7.2e-09	LOC106570528	oxysterol-binding protein-related protein 3-like
106602987	0.71	1.2e-05	4.8e-04	LOC106602987	neurexin-2-like
106598931	0.71	1.0e-04	2.8e-03	LOC106598931	uncharacterized LOC106598931
100196022	0.71	4.4e-12	7.7e-10	p2ry11	purinergic receptor P2Y, G-protein coupled, 11
106562077	0.71	4.1e-05	1.4e-03	LOC106562077	peroxidasin homolog
106560267	0.71	2.1e-05	7.9e-04	LOC106560267	ras-like protein family member 11B
106568874	0.71	3.0e-08	2.5e-06	asph	aspartate beta-hydroxylase
106606743	0.7	3.7e-03	4.3e-02	cacna1ia	calcium voltage-gated channel subunit alpha1 Ia
106566054	0.7	2.9e-12	5.3e-10	LOC106566054	leiomodin-1-like
106585857	0.7	1.1e-12	2.2e-10	LOC106585857	arrestin domain-containing protein 3-like
106588842	0.7	2.3e-06	1.2e-04	LOC106588842	B-cell lymphoma/leukemia 11A-like
106582456	0.7	7.8e-12	1.3e-09	si:dkey-24p1.1	uncharacterized LOC106582456
106570250	0.7	6.4e-04	1.2e-02	LOC106570250	uncharacterized LOC106570250
106560921	0.7	8.4e-10	9.7e-08	snrkb	SNF related kinase b
106570589	0.7	1.3e-03	2.1e-02	LOC106570589	integrin beta-8-like
106579839	0.7	2.6e-12	4.9e-10	adgra2	adhesion G protein-coupled receptor A2
106592828	0.7	1.6e-03	2.4e-02	LOC106592828	cGMP-inhibited 3',5'-cyclic phosphodiesterase B-like
106564018	0.7	1.0e-04	2.9e-03	LOC106564018	carbohydrate sulfotransferase 12-like
106612135	0.7	3.4e-04	7.3e-03	LOC106612135	proheparin-binding EGF-like growth factor
106568957	0.7	2.7e-09	2.8e-07	LOC106568957	angiopoietin-related protein 4-like
100196184	0.7	5.3e-08	4.2e-06	cish	cytokine inducible SH2 containing protein
106578294	0.7	1.1e-03	1.9e-02	LOC106578294	NF-kappa-B inhibitor delta-like
106560648	0.7	5.5e-05	1.7e-03	LOC106560648	P-selectin-like
106567831	0.7	8.0e-04	1.4e-02	LOC106567831	transgelin-2-like
106561986	0.7	3.7e-04	7.9e-03	LOC106561986	protein BEAN1-like
106600799	0.7	1.8e-03	2.6e-02	LOC106600799	MAGUK p55 subfamily member 3-like
106605477	0.7	2.0e-08	1.7e-06	gbp	glycogen synthase kinase binding protein
100195616	0.7	2.4e-05	8.9e-04	pdli3	PDZ and LIM domain protein 3
106606962	0.7	6.1e-06	2.8e-04	LOC106606962	forkhead box protein J1-A-like
106584337	0.7	2.0e-08	1.7e-06	LOC106584337	breast cancer anti-estrogen resistance protein 3-like
100217354	0.7	2.8e-08	2.3e-06	par-2	proteinase-activated receptor-2a
106611240	0.7	1.0e-08	9.4e-07	LOC106611240	interferon regulatory factor 2-binding protein-like
106569334	0.69	3.3e-14	8.1e-12	higd1a	HIG1 hypoxia inducible domain family, member 1A
106612343	0.69	1.3e-04	3.5e-03	LOC106612343	multidrug resistance-associated protein 5-like
106608090	0.69	1.6e-22	1.1e-19	LOC106608090	CLOCK-interacting pacemaker-like
106586722	0.69	2.1e-03	2.8e-02	LOC106586722	nuclear receptor subfamily 0 group B member 1-like
106561702	0.69	1.8e-03	2.6e-02	gpr22	G protein-coupled receptor 22
106569491	0.69	1.6e-04	4.1e-03	LOC106569491	C-X-C chemokine receptor type 4-like
106577240	0.69	1.3e-03	2.0e-02	LOC106577240	CMRF35-like molecule 5
106561950	0.69	4.8e-05	1.5e-03	LOC106561950	parkin coregulated gene protein homolog
106566972	0.69	9.2e-04	1.6e-02	LOC106566972	keratin, type I cytoskeletal 18-like
106588051	0.69	3.5e-05	1.2e-03	LOC106588051	uncharacterized LOC106588051
106612670	0.69	3.0e-06	1.5e-04	LOC106612670	GTPase IMAP family member 4-like
106607253	0.69	4.3e-03	4.8e-02	LOC106607253	voltage-dependent L-type calcium channel subunit beta-1-like
106601921	0.69	2.3e-05	8.7e-04	akap6	A-kinase anchoring protein 6
106594085	0.69	3.2e-03	3.9e-02	LOC106594085	CMRF35-like molecule 2
106575178	0.68	3.4e-14	8.4e-12	LOC106575178	cytochrome P450 20A1-like
106579031	0.68	2.7e-04	6.2e-03	LOC106579031	gamma-crystallin M2-like
106570220	0.68	2.0e-04	4.8e-03	LOC106570220	CMP-N-acetylneuraminate-beta-galactosamide-alpha-2,3-sialyltransferase 1-like
106603376	0.68	1.4e-04	3.7e-03	LOC106603376	arf-GAP with Rho-GAP domain, ANK repeat and PH domain-containing protein 1-like
106589540	0.68	1.4e-17	5.0e-15	LOC106589540	SH3 domain-binding protein 1-like
106601729	0.68	3.5e-05	1.2e-03	LOC106601729	protein Tob1-like
106607965	0.68	1.6e-06	8.5e-05	sesn1	sestrin 1
106561383	0.68	1.5e-03	2.3e-02	LOC106561383	ras and EF-hand domain-containing protein homolog
106564884	0.68	1.8e-03	2.6e-02	LOC106564884	beta-2-glycoprotein 1-like
106611472	0.68	3.0e-03	3.7e-02	LOC106611472	tandem C2 domains nuclear protein-like
106574378	0.68	3.7e-14	9.0e-12	cln8	CLN8 transmembrane ER and ERGIC protein
106572979	0.68	3.1e-03	3.8e-02	LOC106572979	60S acidic ribosomal protein P2-like
106588972	0.68	3.4e-13	7.4e-11	LOC106588972	WNT1-inducible-signaling pathway protein 1-like
106613028	0.68	1.6e-04	4.1e-03	LOC106613028	zinc finger and BTB domain-containing protein 16-A-like
106587818	0.68	2.9e-11	4.3e-09	LOC106587818	abhydrolase domain-containing protein 2-A-like
106588410	0.68	1.8e-03	2.6e-02	LOC106588410	uncharacterized LOC106588410
106603047	0.68	8.2e-12	1.4e-09	LOC106603047	beta-1,4-galactosyltransferase 4-like
106578230	0.68	2.6e-04	5.8e-03	LOC106578230	caspase-6-like
106571998	0.67	2.5e-05	9.2e-04	LOC106571998	NAD kinase-like
106611757	0.67	1.9e-03	2.7e-02	fosl1a	FOS like 1, AP-1 transcription factor subunit a
106589756	0.67	1.3e-04	3.4e-03	LOC106589756	uncharacterized LOC106589756
106590536	0.67	1.5e-03	2.3e-02	armc3	armadillo repeat containing 3
106561312	0.67	2.1e-06	1.1e-04	fjx1	four-jointed box kinase 1
106606304	0.67	2.1e-03	2.9e-02	tmem114	transmembrane protein 114
106589263	0.67	4.9e-04	9.9e-03	LOC106589263	PH and SEC7 domain-containing protein 1-like
106600984	0.67	3.1e-11	4.6e-09	LOC106600984	ADP-ribosylation factor-like protein 5B
106585856	0.67	7.3e-12	1.2e-09	tle4	TLE family member 4, transcriptional corepressor
106601604	0.67	1.0e-12	2.1e-10	LOC106601604	protein FAM117A-like
106581586	0.67	1.4e-03	2.2e-02	trpc6b	transient receptor potential cation channel, subfamily C, member 6b
106568501	0.67	3.4e-07	2.2e-05	LOC106568501	uncharacterized LOC106568501
106579453	0.67	2.3e-03	3.1e-02	map3k15	mitogen-activated protein kinase kinase kinase 15
100196429	0.67	1.7e-06	9.1e-05	p2ry1	P2Y purinoceptor 1
106564343	0.67	2.3e-25	1.9e-22	LOC106564343	protein phosphatase Slingshot homolog 1-like
106575635	0.67	4.2e-03	4.7e-02	LOC106575635	C-X-C chemokine receptor type 1-like
106561240	0.66	4.1e-03	4.6e-02	si:dkey-234i14.6	uncharacterized LOC106561240
106584658	0.66	7.2e-04	1.3e-02	LOC106584658	uncharacterized protein C11orf96 homolog
106561703	0.66	8.2e-09	7.9e-07	hbp1	HMG-box transcription factor 1
106561078	0.66	2.6e-04	6.0e-03	LOC106561078	protein phosphatase 1 regulatory subunit 15A-like
106579515	0.66	2.1e-08	1.8e-06	LOC106579515	protein shisa-2-like
106560623	0.66	3.3e-07	2.2e-05	amotl2a	angiomotin like 2a
106592201	0.66	3.5e-07	2.3e-05	LOC106592201	coatomer subunit beta'-like
106575217	0.66	1.5e-06	8.3e-05	LOC106575217	NGFI-A-binding protein 1-like
106565737	0.65	6.5e-11	9.1e-09	foxp1b	forkhead box P1b
106569428	0.65	8.6e-07	5.0e-05	slc7a8	solute carrier family 7 member 8
106582904	0.65	5.9e-05	1.8e-03	LOC106582904	DNA-binding protein inhibitor ID-1-like
106582764	0.65	8.8e-04	1.5e-02	epha2	EPH receptor A2
106607558	0.65	8.0e-04	1.4e-02	LOC106607558	glutamate receptor ionotropic, kainate 2
106563220	0.65	9.0e-04	1.6e-02	LOC106563220	dihydropyrimidinase-related protein 2
106603123	0.65	7.8e-14	1.8e-11	LOC106603123	signal-induced proliferation-associated 1-like protein 2
106585003	0.65	3.1e-03	3.8e-02	LOC106585003	T-box transcription factor TBX5-like
106609315	0.65	6.3e-10	7.3e-08	LOC106609315	DENN domain-containing protein 5B-like
106572127	0.65	1.8e-08	1.6e-06	LOC106572127	tyrosine-protein kinase HCK-like
106575177	0.65	1.3e-07	9.5e-06	LOC106575177	transmembrane protein 237B-like
106573499	0.65	9.4e-08	7.0e-06	LOC106573499	filamin-A-interacting protein 1-like
100380610	0.65	1.6e-04	4.0e-03	pgs1	CDP-diacylglycerol--glycerol-3-phosphate 3-phosphatidyltransferase
106566269	0.65	2.1e-03	2.9e-02	LOC106566269	uncharacterized LOC106566269
106570948	0.65	2.9e-06	1.5e-04	ypel1	yippee-like 1
106565384	0.65	6.7e-10	7.8e-08	LOC106565384	voltage-gated hydrogen channel 1-like
106602234	0.65	5.5e-19	2.5e-16	LOC106602234	E3 ubiquitin-protein ligase DTX4-like
106587230	0.65	1.4e-08	1.2e-06	LOC106587230	SH2 domain-containing adapter protein F-like
106570949	0.65	9.6e-04	1.6e-02	LOC106570949	uncharacterized LOC106570949
106604933	0.65	8.3e-04	1.5e-02	LOC106604933	slit homolog 3 protein-like
106603258	0.64	4.0e-04	8.5e-03	LOC106603258	human immunodeficiency virus type I enhancer-binding protein 2 homolog
106566776	0.64	5.1e-05	1.6e-03	hyal3	hyaluronidase 3
100194634	0.64	1.1e-05	4.5e-04	LOC100194634	eukaryotic translation initiation factor 4E binding protein 3-1
106581090	0.64	1.5e-05	5.8e-04	LOC106581090	uncharacterized LOC106581090
106599547	0.64	1.2e-11	1.9e-09	LOC106599547	integral membrane protein 2C-like
106570315	0.64	7.3e-10	8.4e-08	LOC106570315	adseverin-like
106598969	0.64	1.8e-04	4.5e-03	LOC106598969	actin-1
106568766	0.64	3.4e-03	4.0e-02	LOC106568766	angiomotin-like 2a
106566619	0.64	3.8e-07	2.4e-05	LOC106566619	interleukin-17 receptor E-like
106565406	0.64	3.2e-14	8.0e-12	LOC106565406	nuclear receptor subfamily 4 group A member 1-like
106583952	0.64	4.2e-03	4.8e-02	LOC106583952	60S ribosomal protein L36
106590005	0.64	1.8e-04	4.4e-03	LOC106590005	interferon regulatory factor 2-binding protein 2-A-like
106601120	0.64	2.7e-12	5.0e-10	mafk	v-maf avian musculoaponeurotic fibrosarcoma oncogene homolog K
106569547	0.64	4.0e-04	8.4e-03	LOC106569547	uncharacterized LOC106569547
106564602	0.64	2.8e-06	1.4e-04	LOC106564602	B-cell lymphoma/leukemia 11A-like
106592081	0.64	1.2e-04	3.2e-03	LOC106592081	cytochrome P450 2F3-like
106584205	0.64	1.1e-05	4.6e-04	LOC106584205	palladin-like
106565379	0.64	3.5e-05	1.2e-03	LOC106565379	lysyl oxidase homolog 2A-like
106567934	0.64	3.6e-03	4.2e-02	LOC106567934	uncharacterized LOC106567934
106580710	0.63	8.9e-05	2.6e-03	LOC106580710	alpha-(1,3)-fucosyltransferase 7-like
106583982	0.63	3.1e-03	3.8e-02	LOC106583982	uncharacterized LOC106583982
106602962	0.63	3.3e-04	7.1e-03	fhl1b	four and a half LIM domains 1b
106605154	0.63	7.9e-04	1.4e-02	LOC106605154	uncharacterized LOC106605154
106564389	0.63	2.5e-03	3.2e-02	LOC106564389	uncharacterized LOC106564389
106570248	0.63	2.9e-03	3.6e-02	LOC106570248	protein FAM46A-like
106598390	0.63	8.6e-04	1.5e-02	LOC106598390	cilia- and flagella-associated protein 57-like
100846958	0.63	3.3e-06	1.6e-04	p3ip1	Phosphoinositide-3-kinase-interacting protein 1 precursor
106576789	0.63	1.5e-11	2.4e-09	blnk	B cell linker
106611807	0.63	3.6e-10	4.4e-08	LOC106611807	vinculin
106611287	0.63	1.6e-12	3.1e-10	LOC106611287	zinc finger protein 36, C3H1 type-like 1
106592785	0.63	3.2e-03	3.9e-02	LOC106592785	uncharacterized LOC106592785
106607975	0.63	3.9e-05	1.3e-03	si:dkey-88e18.2	interleukin-12 subunit beta-like
106577259	0.63	8.1e-04	1.4e-02	LOC106577259	polymeric immunoglobulin receptor-like
106564887	0.63	1.6e-07	1.1e-05	LOC106564887	axin-2-like
106594516	0.63	4.8e-07	3.0e-05	LOC106594516	cysteine/serine-rich nuclear protein 1-like
106607522	0.63	2.8e-05	1.0e-03	LOC106607522	interleukin-2 receptor subunit beta-like
106574333	0.63	3.1e-12	5.7e-10	LOC106574333	junctional adhesion molecule B-like
106567511	0.62	3.3e-14	8.1e-12	LOC106567511	serine/threonine-protein kinase 10-like
106573292	0.62	1.9e-11	3.0e-09	LOC106573292	cryptochrome-1-like
106580476	0.62	8.2e-07	4.8e-05	dusp2	dual specificity phosphatase 2
100196442	0.62	7.0e-10	8.2e-08	ga45g	Growth arrest and DNA-damage-inducible protein GADD45 gamma
106589265	0.62	8.5e-06	3.7e-04	LOC106589265	gamma-tubulin complex component 2-like
106588537	0.62	7.8e-05	2.3e-03	LOC106588537	C-C chemokine receptor type 7-like
100286572	0.62	4.9e-05	1.6e-03	myct1b	myc target 1b
106564952	0.62	3.8e-10	4.7e-08	LOC106564952	zinc finger protein Aiolos-like
106582650	0.62	9.7e-06	4.1e-04	sdc4	syndecan 4
106609569	0.62	3.9e-06	1.9e-04	LOC106609569	protein BTG1-like
106573839	0.62	4.2e-05	1.4e-03	LOC106573839	toll-like receptor 12
106562199	0.62	2.3e-06	1.2e-04	LOC106562199	myocardial zonula adherens protein-like
100195403	0.62	1.2e-09	1.3e-07	ip6k2	inositol hexaphosphate kinase 2
106595154	0.62	7.3e-05	2.2e-03	LOC106595154	putative adhesion G protein-coupled receptor E4P
106584280	0.62	3.8e-05	1.3e-03	LOC106584280	transcription factor AP-1-like
106594187	0.61	7.6e-04	1.4e-02	LOC106594187	carbohydrate sulfotransferase 12-like
106597714	0.61	2.2e-03	3.0e-02	LOC106597714	Ig kappa chain V-IV region JI-like
100196419	0.61	3.7e-07	2.4e-05	tk1	thymidine kinase 1, soluble
106576226	0.61	1.9e-04	4.7e-03	LOC106576226	podocalyxin-like
100195510	0.61	7.1e-09	6.9e-07	dars1	aspartyl-tRNA synthetase 1
100195353	0.61	3.0e-04	6.7e-03	fgl2	fibrinogen-like 2
106600745	0.61	7.6e-04	1.4e-02	nupr1b	nuclear protein 1b
106611283	0.61	1.1e-15	3.2e-13	LOC106611283	cysteine-rich protein 2-like
106598934	0.61	1.4e-05	5.6e-04	LOC106598934	growth arrest and DNA damage-inducible protein GADD45 alpha-like
106568132	0.61	2.1e-08	1.8e-06	LOC106568132	ras-specific guanine nucleotide-releasing factor 2-like
106607080	0.61	3.6e-09	3.7e-07	LOC106607080	uncharacterized LOC106607080
106564979	0.61	3.8e-04	8.1e-03	LOC106564979	alpha-(1,3)-fucosyltransferase 9-like
106561740	0.61	4.8e-04	9.6e-03	LOC106561740	phosphatidylinositol 4-phosphate 3-kinase C2 domain-containing subunit gamma-like
106585267	0.61	5.0e-10	6.0e-08	LOC106585267	smoothelin-like
106568394	0.61	2.2e-04	5.3e-03	LOC106568394	chondroitin sulfate proteoglycan 4-like
106593013	0.61	4.2e-06	2.0e-04	LOC106593013	probable global transcription activator SNF2L2
100195495	0.61	6.3e-04	1.2e-02	mmp13	Collagenase 3
106609274	0.61	4.2e-18	1.7e-15	il15ra	interleukin 15 receptor subunit alpha
106598560	0.61	1.5e-05	6.1e-04	LOC106598560	regulator of G-protein signaling 2-like
106576064	0.61	6.5e-08	5.1e-06	LOC106576064	cyclin-dependent kinase inhibitor 1-like
106601341	0.61	1.7e-05	6.5e-04	wu:fb95e10	mucin-17-like
106593556	0.61	1.5e-06	8.0e-05	LOC106593556	unconventional myosin-IXa-like
106581999	0.61	6.0e-05	1.8e-03	LOC106581999	uncharacterized LOC106581999
106611720	0.61	3.2e-04	7.0e-03	LOC106611720	four and a half LIM domains protein 1-like
106567163	0.6	4.2e-13	9.0e-11	itga5	integrin, alpha 5 (fibronectin receptor, alpha polypeptide)
106575558	0.6	8.7e-09	8.2e-07	LOC106575558	lens epithelial cell protein LEP503-like
106568978	0.6	9.6e-04	1.6e-02	LOC106568978	GTPase-activating Rap/Ran-GAP domain-like protein 3
106567883	0.6	3.3e-05	1.2e-03	LOC106567883	uncharacterized LOC106567883
106582601	0.6	3.8e-04	8.1e-03	phldb3	pleckstrin homology-like domain, family B, member 3
106585947	0.6	7.6e-04	1.4e-02	LOC106585947	uncharacterized LOC106585947
106574078	0.6	1.4e-10	1.9e-08	LOC106574078	SCL-interrupting locus protein homolog
106596909	0.6	1.2e-07	8.5e-06	LOC106596909	transcription factor SOX-4-like
106575863	0.6	1.0e-03	1.7e-02	LOC106575863	gamma-crystallin M3-like
106600009	0.6	1.0e-03	1.7e-02	LOC106600009	elongation factor 2-like
106602906	0.6	7.1e-07	4.3e-05	LOC106602906	fos-related antigen 2-like
106565802	0.6	1.0e-05	4.4e-04	LOC106565802	dysbindin-like
106580866	0.6	8.4e-07	4.9e-05	zgc:154093	uncharacterized LOC106580866
106572678	0.6	1.1e-03	1.9e-02	LOC106572678	receptor tyrosine-protein kinase erbB-3-like
106602708	0.6	3.8e-10	4.7e-08	zfp36l1a	zinc finger protein 36, C3H type-like 1a
106571635	0.6	1.8e-05	7.1e-04	ypel5	yippee-like 5
106609251	0.6	1.6e-06	8.5e-05	LOC106609251	ras association domain-containing protein 3-like
106569285	0.6	3.7e-03	4.3e-02	ahrrb	aryl-hydrocarbon receptor repressor b
106575601	0.59	4.5e-03	5.0e-02	LOC106575601	serine/threonine-protein kinase 11-interacting protein-like
106591330	0.59	2.7e-12	5.1e-10	LOC106591330	transmembrane protein 131-like
106570194	0.59	1.2e-06	6.8e-05	LOC106570194	uncharacterized LOC106570194
106579056	0.59	1.5e-04	3.8e-03	tdh2	L-threonine dehydrogenase 2
106571891	0.59	2.0e-08	1.7e-06	LOC106571891	uncharacterized LOC106571891
100196383	0.59	6.1e-06	2.8e-04	LOC100196383	Ras-related protein Rab-37
106571277	0.59	6.1e-06	2.8e-04	LOC106571277	5'-nucleotidase ecto
106564352	0.59	2.4e-04	5.6e-03	LOC106564352	thymidine kinase, cytosolic-like
106567189	0.59	4.7e-06	2.2e-04	LOC106567189	Krueppel-like factor 11
106576459	0.59	3.9e-03	4.5e-02	LOC106576459	leucine-rich repeat-containing protein 37A2-like
100194692	0.59	7.4e-05	2.2e-03	LOC100194692	Krueppel-like factor 11
106586573	0.59	7.3e-05	2.2e-03	cd200r1	CD200 receptor 1
106582155	0.59	8.2e-04	1.4e-02	col28a1b	collagen, type XXVIII, alpha 1b
106573284	0.59	2.4e-05	9.0e-04	LOC106573284	MTSS1-like protein
106596699	0.58	1.7e-03	2.5e-02	LOC106596699	protocadherin alpha-C2-like
106599501	0.58	6.8e-21	4.0e-18	LOC106599501	cAMP-responsive element modulator-like
106570339	0.58	2.3e-03	3.1e-02	zgc:55461	beta-tubulin family protein
106574013	0.58	2.1e-05	7.9e-04	tnni3k	TNNI3 interacting kinase
106605459	0.58	2.6e-09	2.7e-07	LOC106605459	atrial natriuretic peptide receptor 1-like
106578043	0.58	1.2e-17	4.3e-15	LOC106578043	H(+)/Cl(-) exchange transporter 5-like
106596020	0.58	7.9e-05	2.3e-03	LOC106596020	phospholipid-transporting ATPase ID-like
106574387	0.58	1.3e-03	2.0e-02	LOC106574387	zinc finger protein 687-like
106590691	0.58	7.4e-07	4.5e-05	csrnp1b	cysteine-serine-rich nuclear protein 1b
106593105	0.58	1.7e-06	9.3e-05	LOC106593105	transducin-like enhancer protein 1
106585945	0.58	6.4e-06	2.9e-04	LOC106585945	ras-GEF domain-containing family member 1B-A-like
106576505	0.58	1.5e-07	1.1e-05	LOC106576505	prestin-like
106565347	0.57	8.9e-08	6.8e-06	LOC106565347	ectonucleoside triphosphate diphosphohydrolase 8-like
106608612	0.57	2.3e-04	5.3e-03	LOC106608612	synaptopodin-2-like
106601053	0.57	5.3e-06	2.5e-04	LOC106601053	probable G-protein coupled receptor 146
106567958	0.57	7.4e-04	1.3e-02	auts2a	activator of transcription and developmental regulator AUTS2 a
100306828	0.57	1.5e-08	1.3e-06	dusp6	dual specificity phosphatase 6
106588186	0.57	7.1e-05	2.1e-03	LOC106588186	uncharacterized LOC106588186
106608021	0.57	4.0e-05	1.3e-03	si:dkey-126g1.9	chromosome ssa06 open reading frame, human C1orf115
106585005	0.57	5.7e-11	8.2e-09	LOC106585005	pleckstrin homology domain-containing family A member 2-like
106561046	0.57	2.2e-10	2.9e-08	LOC106561046	dual specificity protein phosphatase 8-like
100195196	0.57	3.5e-09	3.7e-07	gpr183a	G protein-coupled receptor 183a
106589016	0.57	3.3e-08	2.7e-06	LOC106589016	MAP7 domain-containing protein 1-like
106577510	0.57	1.8e-05	7.1e-04	LOC106577510	acidic mammalian chitinase-like
106576799	0.57	7.2e-04	1.3e-02	opn3	opsin 3
106567335	0.57	3.8e-03	4.4e-02	LOC106567335	zinc finger protein 395-like
106565564	0.57	1.7e-09	1.8e-07	LOC106565564	inositol hexakisphosphate kinase 2-like
106584628	0.57	8.7e-12	1.5e-09	ppp1r15b	protein phosphatase 1, regulatory subunit 15B
106563757	0.57	1.3e-04	3.5e-03	LOC106563757	glutamine--fructose-6-phosphate aminotransferase [isomerizing] 2-like
106604105	0.57	2.7e-07	1.8e-05	dusp1	dual specificity phosphatase 1
106569490	0.57	4.9e-06	2.3e-04	LOC106569490	SH2 domain-containing protein 1A-like
106572362	0.56	2.8e-10	3.5e-08	LOC106572362	zinc finger protein 341-like
106564733	0.56	6.8e-04	1.3e-02	LOC106564733	hexokinase-1-like
106607585	0.56	1.1e-07	7.7e-06	LOC106607585	ezrin-like
100196207	0.56	3.6e-07	2.3e-05	tnr5	Tumor necrosis factor receptor superfamily member 5
106607252	0.56	4.3e-05	1.4e-03	LOC106607252	ADP-ribosylation factor-like protein 5B
106591447	0.56	7.1e-04	1.3e-02	LOC106591447	G patch domain-containing protein 1-like
106606036	0.56	4.0e-03	4.6e-02	LOC106606036	mutS protein homolog 5-like
106579855	0.56	7.2e-06	3.2e-04	egr3	early growth response 3
106606876	0.56	9.6e-07	5.6e-05	LOC106606876	sesquipedalian-1-like
106611398	0.56	3.0e-05	1.1e-03	LOC106611398	prostaglandin E2 receptor EP1 subtype-like
106581655	0.56	2.3e-06	1.2e-04	LOC106581655	P2Y purinoceptor 8-like
100196244	0.56	1.2e-04	3.2e-03	lima1	LIM domain and actin binding 1
106561857	0.56	1.1e-06	6.0e-05	LOC106561857	annexin A2-like
106613888	0.56	2.2e-05	8.2e-04	bcar3	BCAR3 adaptor protein, NSP family member
106562887	0.56	1.9e-03	2.7e-02	LOC106562887	zinc finger and BTB domain-containing protein 43-like
100196042	0.56	1.2e-07	8.7e-06	hpgds	hematopoietic prostaglandin D synthase
106601326	0.56	2.2e-04	5.2e-03	LOC106601326	low-density lipoprotein receptor-like
106612954	0.56	5.9e-11	8.4e-09	LOC106612954	serine/threonine-protein kinase ULK2-like
106591398	0.55	1.2e-04	3.2e-03	LOC106591398	polycystin-1
106593200	0.55	3.9e-03	4.5e-02	LOC106593200	Krueppel-like factor 5
106567681	0.55	6.6e-05	2.0e-03	ets2	v-ets avian erythroblastosis virus E26 oncogene homolog 2
100195448	0.55	1.2e-07	8.9e-06	arl4c	ADP-ribosylation factor-like protein 4C
106588653	0.55	1.3e-06	7.4e-05	LOC106588653	cbp/p300-interacting transactivator 3-like
106603850	0.55	4.5e-03	4.9e-02	LOC106603850	protein Shroom3-like
106607023	0.55	2.4e-04	5.5e-03	LOC106607023	mucin-17-like
106560644	0.55	1.1e-04	3.0e-03	boka	BCL2 family apoptosis regulator BOK a
106568821	0.55	8.7e-04	1.5e-02	LOC106568821	receptor-type tyrosine-protein phosphatase N2-like
106607129	0.55	8.4e-05	2.4e-03	triobpb	TRIO and F-actin binding protein b
106581913	0.55	1.9e-03	2.6e-02	LOC106581913	E3 ubiquitin-protein ligase Midline-1
106613743	0.55	3.1e-11	4.6e-09	midn	midnolin
106560873	0.55	9.2e-08	6.9e-06	LOC106560873	uncharacterized LOC106560873
100380418	0.55	3.0e-07	2.0e-05	hs90a	Heat shock protein HSP 90-alpha
106569413	0.55	8.8e-10	1.0e-07	LOC106569413	transcription factor AP-1-like
106574567	0.55	3.1e-07	2.1e-05	LOC106574567	Ig kappa chain C region-like
106613235	0.55	1.0e-06	5.8e-05	LOC106613235	F-BAR and double SH3 domains protein 2-like
106602762	0.55	3.1e-08	2.5e-06	LOC106602762	alpha-1D adrenergic receptor-like
106564951	0.55	5.0e-12	8.7e-10	LOC106564951	protein AF-17-like
106587295	0.55	2.8e-07	1.8e-05	LOC106587295	alanine aminotransferase 2-like
106611817	0.54	3.3e-04	7.3e-03	LOC106611817	protein HID1-like
100194887	0.54	1.5e-05	5.9e-04	fblim1	filamin binding LIM protein 1
106606308	0.54	5.0e-04	1.0e-02	LOC106606308	brain-specific angiogenesis inhibitor 1-associated protein 2-like
106602350	0.54	4.5e-07	2.9e-05	LOC106602350	GRB2-associated-binding protein 1-like
106595913	0.54	5.5e-05	1.7e-03	LOC106595913	cytochrome P450 2F3-like
106590901	0.54	7.6e-04	1.4e-02	LOC106590901	protein phosphatase 1F-like
100196580	0.54	3.3e-05	1.2e-03	rl37a	60S ribosomal protein L37a
106605738	0.54	1.7e-03	2.5e-02	LOC106605738	caspase-2-like
106566241	0.54	2.7e-04	6.1e-03	LOC106566241	dual specificity protein phosphatase 7-like
106570537	0.54	6.6e-09	6.4e-07	LOC106570537	inactive phospholipase C-like protein 2
106611648	0.54	4.4e-07	2.8e-05	LOC106611648	probable carboxypeptidase X1
106580623	0.54	3.8e-05	1.3e-03	LOC106580623	PI-PLC X domain-containing protein 3
106570957	0.54	4.0e-03	4.5e-02	LOC106570957	transmembrane protein 8A-like
106611750	0.54	7.3e-12	1.2e-09	LOC106611750	uncharacterized LOC106611750
106568871	0.54	1.9e-04	4.6e-03	LOC106568871	thymocyte selection-associated high mobility group box protein TOX-like
106585757	0.54	7.4e-07	4.5e-05	LOC106585757	arrestin domain-containing protein 3-like
106593089	0.54	5.8e-05	1.8e-03	LOC106593089	caspase recruitment domain-containing protein 11-like
106601824	0.54	6.0e-04	1.2e-02	LOC106601824	parvalbumin, thymic CPV3-like
106607967	0.54	1.9e-08	1.6e-06	foxo3b	forkhead box O3b
106612007	0.54	5.1e-07	3.2e-05	atoh8	atonal bHLH transcription factor 8
106581859	0.54	9.9e-13	2.0e-10	LOC106581859	integrin beta-2-like
106574413	0.54	2.7e-03	3.5e-02	LOC106574413	E3 ubiquitin-protein ligase Midline-1-like
106579775	0.54	6.7e-04	1.3e-02	nktr	natural killer cell triggering receptor
106577001	0.54	3.0e-03	3.7e-02	LOC106577001	protocadherin-15-like
106590170	0.54	8.4e-09	8.0e-07	LOC106590170	dual specificity protein phosphatase 5-like
106574254	0.54	2.1e-18	8.5e-16	LOC106574254	abl interactor 2-like
106606963	0.53	2.6e-06	1.4e-04	LOC106606963	UBA-like domain-containing protein 2
106564592	0.53	3.9e-10	4.8e-08	kdm2b	lysine demethylase 2B
106572474	0.53	1.4e-04	3.7e-03	LOC106572474	leiomodin-1-like
100286564	0.53	1.2e-04	3.3e-03	stx12	syntaxin 12
106570152	0.53	1.2e-05	4.9e-04	LOC106570152	Ig kappa chain C region-like
106583480	0.53	7.5e-05	2.2e-03	LOC106583480	differentially expressed in FDCP 6 homolog
106583789	0.53	4.1e-03	4.6e-02	slc6a11b	solute carrier family 6 member 11b
106565172	0.53	1.8e-10	2.3e-08	rassf1	Ras association domain family member 1
106580387	0.53	6.3e-07	3.8e-05	LOC106580387	chemokine-like receptor 1
106609979	0.53	4.4e-05	1.5e-03	LOC106609979	spermine oxidase-like
100196147	0.53	3.3e-03	4.0e-02	cdn2b	Cyclin-dependent kinase 4 inhibitor B
106563978	0.53	4.0e-03	4.6e-02	LOC106563978	forkhead box protein K1-like
106570958	0.53	1.3e-03	2.1e-02	LOC106570958	estrogen-related receptor gamma-like
106582419	0.53	4.7e-08	3.7e-06	LOC106582419	ADP-ribosylation factor-like protein 4C
106605081	0.53	2.7e-04	6.2e-03	LOC106605081	centrosomal protein of 85 kDa-like
106583599	0.53	1.6e-03	2.3e-02	LOC106583599	myosin regulatory light polypeptide 9
106607746	0.52	3.8e-06	1.9e-04	LOC106607746	probable ribonuclease ZC3H12D
106599551	0.52	5.1e-05	1.6e-03	LOC106599551	period circadian protein homolog 2-like
106613721	0.52	8.6e-04	1.5e-02	LOC106613721	minor histocompatibility protein HA-1-like
106569375	0.52	3.2e-07	2.1e-05	myadmb	myeloid associated differentiation marker b
106576205	0.52	1.1e-03	1.8e-02	LOC106576205	filamin-C-like
106568345	0.52	3.8e-07	2.4e-05	LOC106568345	arrestin domain-containing protein 3-like
106611794	0.52	1.9e-04	4.7e-03	trmt12	tRNA methyltransferase 12 homolog
106573718	0.52	2.7e-03	3.5e-02	cpne2	copine 2
106594468	0.52	3.3e-06	1.7e-04	LOC106594468	oxysterol-binding protein-related protein 7-like
106603457	0.52	7.5e-04	1.4e-02	orai2	ORAI calcium release-activated calcium modulator 2
106603519	0.52	5.4e-10	6.4e-08	LOC106603519	vacuole membrane protein 1-like
106577202	0.52	1.3e-03	2.0e-02	LOC106577202	cysteine-rich protein 3-like
106588167	0.52	1.1e-03	1.8e-02	cgnb	cingulin b
106587204	0.52	2.5e-08	2.1e-06	LOC106587204	ADM-like
106565433	0.52	1.5e-05	6.0e-04	LOC106565433	leucine-rich repeat flightless-interacting protein 2-like
100196250	0.52	4.2e-04	8.8e-03	timp2	Metalloproteinase inhibitor 2
106582823	0.52	1.5e-08	1.3e-06	tnfrsf1b	tumor necrosis factor receptor superfamily, member 1B
106610718	0.52	4.3e-04	8.9e-03	LOC106610718	zinc finger protein 395-like
106588784	0.52	1.2e-06	7.0e-05	snrka	SNF related kinase a
106608977	0.52	9.1e-11	1.2e-08	LOC106608977	MKL/myocardin-like protein 1
106607918	0.52	1.1e-03	1.8e-02	LOC106607918	uncharacterized LOC106607918
106570077	0.52	7.4e-05	2.2e-03	LOC106570077	sodium bicarbonate cotransporter 3-like
106574569	0.52	1.3e-06	7.3e-05	LOC106574569	Ig kappa chain C region-like
106601104	0.52	1.6e-04	4.1e-03	LOC106601104	uncharacterized LOC106601104
100196887	0.52	3.0e-03	3.7e-02	ef1a	elongation factor 1-alpha
100194732	0.51	3.3e-15	9.2e-13	LOC100194732	checkpoint suppressor 1-like
106589389	0.51	1.1e-04	3.1e-03	LOC106589389	renalase-like
106581498	0.51	9.2e-05	2.6e-03	LOC106581498	muscleblind-like protein 1
106586018	0.51	1.2e-07	8.7e-06	LOC106586018	P2Y purinoceptor 8-like
106591996	0.51	1.5e-08	1.3e-06	LOC106591996	proto-oncogene c-Rel-like
106594629	0.51	3.4e-03	4.0e-02	LOC106594629	probable JmjC domain-containing histone demethylation protein 2C
106576052	0.51	5.8e-07	3.6e-05	LOC106576052	transcription factor EC-like
106571026	0.51	5.9e-06	2.7e-04	LOC106571026	uncharacterized LOC106571026
106573413	0.51	5.0e-05	1.6e-03	LOC106573413	C-Jun-amino-terminal kinase-interacting protein 2-like
106584983	0.51	1.2e-04	3.3e-03	LOC106584983	WSC domain-containing protein 2-like
106564936	0.51	4.9e-07	3.1e-05	LOC106564936	integrin alpha-L-like
106580800	0.51	2.9e-05	1.0e-03	ankrd13b	ankyrin repeat domain 13B
106577041	0.51	5.3e-09	5.3e-07	LOC106577041	protein FAM53B-like
106604848	0.51	4.9e-04	9.9e-03	pdgfrb	platelet-derived growth factor receptor, beta polypeptide
106579640	0.51	2.1e-03	2.9e-02	mppe1	metallophosphoesterase 1
106589604	0.51	4.1e-04	8.6e-03	prkar1ab	protein kinase, cAMP-dependent, regulatory, type I, alpha (tissue specific extinguisher 1) b
106609592	0.51	2.4e-03	3.1e-02	LOC106609592	uncharacterized LOC106609592
106604244	0.51	5.6e-05	1.7e-03	LOC106604244	ras-related protein Rab-9B-like
106602380	0.51	2.1e-03	2.9e-02	LOC106602380	neuronal membrane glycoprotein M6-a
106575647	0.51	2.4e-06	1.2e-04	LOC106575647	filamin A-interacting protein 1-like
106612385	0.51	1.5e-04	3.8e-03	LOC106612385	suppressor of cytokine signaling 3-like
106581444	0.51	5.8e-19	2.6e-16	LOC106581444	cyclin-L1-like
106572531	0.51	8.9e-08	6.8e-06	LOC106572531	general receptor for phosphoinositides 1-associated scaffold protein-like
106564910	0.51	2.2e-10	2.8e-08	LOC106564910	inactive rhomboid protein 2-like
100217352	0.51	1.6e-03	2.4e-02	i14k	14 kDa transmembrane protein
106570088	0.51	7.2e-05	2.2e-03	ciarta	circadian associated repressor of transcription a
106566240	0.51	7.7e-05	2.3e-03	LOC106566240	CD97 antigen-like
100136422	0.51	2.2e-13	4.9e-11	mcl-1	myeloid leukemia differentiation protein homologue
106566028	0.5	2.6e-08	2.2e-06	tead3	TEA domain transcription factor 3
106592307	0.5	9.8e-04	1.7e-02	LOC106592307	CD97 antigen-like
106571921	0.5	2.1e-07	1.5e-05	itpka	inositol-trisphosphate 3-kinase A
106591821	0.5	1.2e-03	2.0e-02	LOC106591821	heterogeneous nuclear ribonucleoprotein U-like protein 1
106579345	0.5	6.6e-07	4.0e-05	LOC106579345	zinc finger protein 135-like
106562900	0.5	2.3e-03	3.1e-02	LOC106562900	solute carrier family 12 member 2-like
106571305	0.5	4.5e-10	5.5e-08	LOC106571305	ribonuclease ZC3H12A-like
106576393	0.5	3.3e-05	1.2e-03	erfl3	Ets2 repressor factor like 3
106587530	0.5	8.5e-07	5.0e-05	pde3b	phosphodiesterase 3B
106565903	0.5	3.0e-03	3.7e-02	LOC106565903	pappalysin-1-like
106606848	0.5	1.2e-04	3.2e-03	tnfsf18	TNF superfamily member 18
106565345	0.5	7.7e-12	1.3e-09	LOC106565345	sodium- and chloride-dependent GABA transporter 2-like
106599812	0.5	2.4e-07	1.6e-05	pcmtd1	protein-L-isoaspartate (D-aspartate) O-methyltransferase domain containing 1
106562197	0.5	2.6e-08	2.2e-06	tcf12	transcription factor 12
106590394	0.5	8.3e-06	3.6e-04	LOC106590394	high affinity cAMP-specific 3',5'-cyclic phosphodiesterase 7A-like
100286531	0.5	2.7e-04	6.1e-03	ngl1	Netrin-G1 ligand
106574035	0.5	3.2e-04	7.1e-03	LOC106574035	SUN domain-containing protein 2-like
106578045	0.49	3.1e-07	2.1e-05	LOC106578045	uncharacterized LOC106578045
106585157	0.49	5.1e-05	1.6e-03	LOC106585157	phosphoglucomutase-like protein 5
106584583	0.49	6.2e-04	1.2e-02	ccdc77	coiled-coil domain containing 77
106588180	0.49	2.3e-09	2.5e-07	LOC106588180	SEC14-like protein 1
106612112	0.49	1.3e-08	1.2e-06	LOC106612112	serine/threonine-protein phosphatase 2B catalytic subunit alpha isoform-like
106564390	0.49	5.6e-06	2.6e-04	LOC106564390	interleukin-2 receptor subunit beta-like
100286690	0.49	3.5e-11	5.2e-09	LOC100286690	tyrosine-protein kinase JAK1
106579326	0.49	4.0e-11	5.9e-09	LOC106579326	ORM1-like protein 3
106570623	0.49	1.7e-03	2.5e-02	LOC106570623	uncharacterized LOC106570623
106572904	0.49	5.2e-07	3.2e-05	LOC106572904	arginine-glutamic acid dipeptide repeats protein-like
106602062	0.49	1.5e-05	5.9e-04	LOC106602062	tripartite motif-containing protein 16-like protein
106561770	0.49	1.8e-03	2.6e-02	LOC106561770	ras-GEF domain-containing family member 1B-B-like
106573669	0.49	1.4e-06	7.6e-05	LOC106573669	beta-2-syntrophin-like
106580821	0.49	7.5e-07	4.5e-05	LOC106580821	transgelin-like
106612487	0.49	3.8e-05	1.3e-03	znf296	zinc finger protein 296
106601255	0.49	1.4e-03	2.1e-02	LOC106601255	cytochrome b561-like
106606519	0.49	1.3e-05	5.3e-04	LOC106606519	cell death-inducing p53-target protein 1 homolog
106609706	0.49	7.4e-05	2.2e-03	LOC106609706	uncharacterized LOC106609706
106611989	0.49	1.3e-07	9.2e-06	LOC106611989	uncharacterized protein KIAA1211-like
106577470	0.49	1.1e-04	3.0e-03	LOC106577470	B-cell lymphoma 3 protein-like
106563192	0.49	8.3e-07	4.9e-05	sftpba	surfactant protein Ba
106614010	0.49	1.6e-03	2.4e-02	nfil3-4	nuclear factor, interleukin 3 regulated, member 4
106576984	0.49	3.9e-03	4.5e-02	asrgl1	asparaginase and isoaspartyl peptidase 1
101448010	0.48	4.0e-11	5.9e-09	btg2	BTG2 protein
106588012	0.48	1.1e-03	1.8e-02	LOC106588012	nuclear receptor ROR-alpha-like
106606950	0.48	1.5e-04	3.9e-03	LOC106606950	hepatic leukemia factor-like
106592742	0.48	1.2e-04	3.3e-03	LOC106592742	tudor domain-containing protein 3-like
106588358	0.48	2.5e-03	3.2e-02	LOC106588358	MTSS I-BAR domain containing 1
106572931	0.48	3.6e-03	4.2e-02	LOC106572931	DEP domain-containing mTOR-interacting protein-like
106578845	0.48	4.0e-09	4.1e-07	LOC106578845	protein Tob1-like
106587197	0.48	2.3e-03	3.1e-02	rassf10b	Ras association domain family member 10b
106575770	0.48	4.3e-03	4.8e-02	LOC106575770	uncharacterized LOC106575770
106601527	0.48	1.3e-06	7.1e-05	ubald2	UBA-like domain containing 2
106583060	0.48	2.1e-04	5.0e-03	itgb7	integrin, beta 7
100380463	0.48	5.3e-06	2.5e-04	LOC100380463	Hepatic leukemia factor
100194593	0.48	5.1e-04	1.0e-02	nt5c3	5'-nucleotidase, cytosolic III
106609096	0.48	8.3e-04	1.5e-02	syn3	synapsin III
100195270	0.48	1.9e-09	2.1e-07	rit1	Ras-like without CAAX 1
106588457	0.48	4.5e-03	4.9e-02	LOC106588457	interleukin-11-like
106611871	0.48	6.2e-04	1.2e-02	LOC106611871	HLA class II histocompatibility antigen gamma chain-like
106561138	0.48	1.3e-05	5.2e-04	LOC106561138	CAP-Gly domain-containing linker protein 1-like
106606799	0.48	9.3e-04	1.6e-02	LOC106606799	CMRF35-like molecule 8
106612599	0.48	8.6e-09	8.2e-07	LOC106612599	mitogen-activated protein kinase kinase kinase kinase 5-like
106568685	0.48	2.7e-05	9.7e-04	LOC106568685	prostaglandin E2 receptor EP4 subtype-like
106575518	0.48	4.1e-12	7.3e-10	LOC106575518	probable phospholipid-transporting ATPase IH
100195746	0.48	7.0e-05	2.1e-03	cd37	Leukocyte antigen CD37
106613848	0.48	1.4e-04	3.7e-03	LOC106613848	MAP kinase-interacting serine/threonine-protein kinase 2-like
106595355	0.48	2.2e-05	8.3e-04	LOC106595355	phospholipid-transporting ATPase ID-like
106569043	0.48	9.0e-10	1.0e-07	pde7a	phosphodiesterase 7A
106579125	0.48	1.0e-07	7.5e-06	cd79b	CD79b molecule, immunoglobulin-associated beta
106603883	0.48	3.5e-06	1.7e-04	LOC106603883	transcription factor COE1-like
106606951	0.48	1.3e-06	7.1e-05	LOC106606951	forkhead box protein K2-like
106566379	0.48	8.2e-07	4.9e-05	LOC106566379	solute carrier family 25 member 33
106581995	0.47	2.8e-05	1.0e-03	rev1	REV1 DNA directed polymerase
106586692	0.47	2.5e-06	1.3e-04	LOC106586692	serine/threonine-protein kinase SIK2-like
106582202	0.47	5.7e-09	5.7e-07	LOC106582202	integrin alpha-4-like
106561308	0.47	1.9e-06	1.0e-04	LOC106561308	CD44 antigen-like
106609995	0.47	3.9e-03	4.5e-02	LOC106609995	40S ribosomal protein S6-like
106564380	0.47	5.3e-04	1.0e-02	LOC106564380	uncharacterized LOC106564380
106607835	0.47	3.4e-04	7.3e-03	coq8aa	coenzyme Q8A, genome duplicate a
106579687	0.47	1.1e-04	2.9e-03	LOC106579687	uncharacterized LOC106579687
100196542	0.47	1.7e-07	1.2e-05	dapp1	dual adaptor of phosphotyrosine and 3-phosphoinositides
100196759	0.47	2.9e-03	3.6e-02	dpyl5	Dihydropyrimidinase-related protein 5
106593639	0.47	4.6e-05	1.5e-03	LOC106593639	nucleus accumbens-associated protein 1-like
106589610	0.47	7.2e-04	1.3e-02	LOC106589610	coiled-coil domain-containing protein 151-like
100380686	0.47	3.2e-06	1.6e-04	tns2a	tensin 2a
106586599	0.47	8.9e-04	1.5e-02	popdc2	popeye domain containing 2
106608857	0.47	1.3e-05	5.4e-04	slc7a8a	solute carrier family 7 member 8a
106606635	0.47	5.1e-05	1.6e-03	LOC106606635	uncharacterized LOC106606635
106588296	0.47	1.3e-03	2.1e-02	LOC106588296	cytosolic non-specific dipeptidase-like
106573984	0.47	2.9e-04	6.6e-03	LOC106573984	transmembrane protein 131-like
106582201	0.47	3.2e-09	3.4e-07	LOC106582201	integrin alpha-4-like
106587346	0.47	3.8e-09	3.9e-07	LOC106587346	transcription factor 12-like
106586664	0.47	8.9e-05	2.6e-03	LOC106586664	insulin receptor substrate 2-like
106561677	0.47	1.5e-04	3.9e-03	LOC106561677	calcium/calmodulin-dependent protein kinase type 1D-like
106571364	0.47	4.3e-03	4.8e-02	LOC106571364	interleukin-22 receptor subunit alpha-1-like
106560592	0.47	4.8e-07	3.0e-05	hps3	HPS3 biogenesis of lysosomal organelles complex 2 subunit 1
106603700	0.47	1.5e-03	2.3e-02	adad2	adenosine deaminase domain containing 2
100195718	0.47	1.7e-05	6.6e-04	tp8l2	Tumor necrosis factor, alpha-induced protein 8-like protein 2
106587624	0.46	8.3e-05	2.4e-03	LOC106587624	nuclear factor of activated T-cells, cytoplasmic 3-like
106565749	0.46	4.8e-04	9.6e-03	LOC106565749	inositol 1,4,5-trisphosphate receptor type 1-like
106582053	0.46	1.4e-08	1.3e-06	LOC106582053	B- and T-lymphocyte attenuator-like
106606431	0.46	3.7e-04	7.9e-03	LOC106606431	metalloproteinase inhibitor 2-like
106608695	0.46	7.3e-08	5.6e-06	LOC106608695	uncharacterized LOC106608695
106591933	0.46	5.1e-06	2.4e-04	LOC106591933	oxysterol-binding protein-related protein 3-like
106565694	0.46	8.7e-05	2.5e-03	LOC106565694	transcription factor EB-like
106594155	0.46	9.1e-06	3.9e-04	arhgef3l	Rho guanine nucleotide exchange factor (GEF) 3, like
106580518	0.46	4.5e-06	2.1e-04	LOC106580518	zinc metalloproteinase-disintegrin-like brevilysin H2a
106579287	0.46	1.4e-05	5.6e-04	LOC106579287	disintegrin and metalloproteinase domain-containing protein 8-like
106563070	0.46	2.3e-03	3.0e-02	zcchc9	zinc finger, CCHC domain containing 9
106583544	0.46	1.4e-04	3.6e-03	LOC106583544	uncharacterized LOC106583544
100195102	0.46	1.1e-04	3.1e-03	sept7	Septin-7
106586304	0.46	1.6e-15	4.7e-13	LOC106586304	ras-related protein M-Ras-like
106601506	0.46	2.8e-04	6.2e-03	LOC106601506	ras-associating and dilute domain-containing protein-like
106581049	0.46	8.2e-28	9.2e-25	LOC106581049	max-binding protein MNT-like
106562490	0.46	1.0e-03	1.7e-02	LOC106562490	putative protein TPRXL
100136511	0.46	2.0e-03	2.8e-02	LOC100136511	CCL4-like chemokine
106588430	0.46	1.5e-08	1.4e-06	LOC106588430	E3 SUMO-protein ligase CBX4-like
106583606	0.46	1.2e-03	1.9e-02	LOC106583606	keratin, type I cytoskeletal 18-like
106601335	0.46	3.6e-04	7.7e-03	LOC106601335	solute carrier family 25 member 38-B-like
100380571	0.46	3.2e-10	4.0e-08	npdc1	neural proliferation, differentiation and control, 1
106601675	0.46	2.9e-05	1.0e-03	LOC106601675	uncharacterized LOC106601675
106582493	0.46	1.7e-03	2.5e-02	LOC106582493	tyrosine-protein kinase-like otk
106587922	0.46	1.2e-03	1.9e-02	LOC106587922	C-myc promoter-binding protein-like
106561685	0.46	2.4e-05	9.0e-04	LOC106561685	FYVE, RhoGEF and PH domain-containing protein 6-like
106608162	0.46	1.1e-03	1.8e-02	LOC106608162	probable G-protein coupled receptor 176
100380684	0.46	7.0e-08	5.4e-06	myo1f	myosin IF
106561399	0.46	8.5e-04	1.5e-02	LOC106561399	teashirt homolog 3-like
106609880	0.46	1.9e-10	2.5e-08	LOC106609880	ATP-binding cassette sub-family A member 1-like
106592235	0.46	7.4e-04	1.3e-02	LOC106592235	receptor-type tyrosine-protein phosphatase beta-like
106563231	0.45	1.5e-03	2.2e-02	LOC106563231	gelsolin-like
106570268	0.45	2.8e-08	2.3e-06	LOC106570268	phosphatase and actin regulator 4A-like
106581359	0.45	9.1e-07	5.3e-05	LOC106581359	phosphatidylinositol 4,5-bisphosphate 3-kinase catalytic subunit beta isoform-like
106571222	0.45	2.2e-09	2.4e-07	LOC106571222	NF-kappa-B inhibitor alpha-like
106609776	0.45	7.1e-06	3.1e-04	LOC106609776	smoothened homolog
106608968	0.45	4.2e-11	6.1e-09	LOC106608968	protein KHNYN-like
106609698	0.45	3.5e-03	4.1e-02	LOC106609698	calcium and integrin-binding family member 2-like
106565127	0.45	1.6e-03	2.4e-02	LOC106565127	ataxin-7-like protein 2
106567520	0.45	1.0e-05	4.3e-04	LOC106567520	folliculin-interacting protein 1-like
106580749	0.45	1.2e-05	4.9e-04	LOC106580749	G-protein coupled receptor 4-like
106561289	0.45	2.7e-03	3.4e-02	LOC106561289	alpha-adducin-like
106571250	0.45	2.1e-03	2.8e-02	LOC106571250	probable palmitoyltransferase ZDHHC14
106592852	0.45	3.0e-04	6.7e-03	LOC106592852	uncharacterized LOC106592852
106566470	0.45	3.9e-05	1.3e-03	LOC106566470	DNA-binding protein inhibitor ID-1-like
106575134	0.45	4.8e-05	1.6e-03	LOC106575134	integrin alpha-4-like
106576755	0.45	1.7e-05	6.7e-04	LOC106576755	hydroxycarboxylic acid receptor 2-like
106594431	0.45	4.8e-05	1.5e-03	LOC106594431	uncharacterized LOC106594431
106594572	0.45	1.1e-03	1.8e-02	LOC106594572	TBC1 domain family member 15-like
106573012	0.45	7.5e-04	1.4e-02	LOC106573012	beta-1-syntrophin-like
106566084	0.45	2.3e-03	3.0e-02	LOC106566084	zinc finger protein 22-like
106573787	0.45	3.9e-06	1.9e-04	LOC106573787	fatty acid 2-hydroxylase-like
106575192	0.45	2.9e-06	1.5e-04	LOC106575192	tyrosine-protein phosphatase non-receptor type 4-like
106571029	0.45	3.3e-04	7.1e-03	LOC106571029	uncharacterized LOC106571029
106577551	0.45	6.1e-08	4.8e-06	zbtb4	zinc finger and BTB domain containing 4
106577483	0.45	1.2e-03	1.9e-02	LOC106577483	stromal interaction molecule 2-like
106577881	0.44	3.6e-04	7.8e-03	LOC106577881	rho GTPase-activating protein 6-like
106566480	0.44	1.8e-03	2.6e-02	LOC106566480	src-like-adapter 2
106580977	0.44	1.7e-03	2.5e-02	LOC106580977	neurobeachin-like
106571879	0.44	5.7e-08	4.4e-06	LOC106571879	interleukin-17 receptor E-like
100194572	0.44	4.4e-04	9.2e-03	LOC100194572	phosphoglucomutase 1
106563017	0.44	3.2e-04	7.0e-03	LOC106563017	microtubule-associated serine/threonine-protein kinase 1-like
106586019	0.44	2.2e-03	2.9e-02	LOC106586019	CB1 cannabinoid receptor-interacting protein 1-like
106592135	0.44	5.6e-04	1.1e-02	LOC106592135	pro-interleukin-16-like
106571972	0.44	2.3e-05	8.7e-04	LOC106571972	zinc finger protein 79-like
106578420	0.44	6.0e-06	2.7e-04	ankrd33ba	ankyrin repeat domain 33ba
106565842	0.44	2.8e-04	6.2e-03	adamts9	ADAM metallopeptidase with thrombospondin type 1 motif, 9
106605130	0.44	2.2e-04	5.2e-03	LOC106605130	mitogen-activated protein kinase kinase kinase 5-like
106594515	0.44	7.0e-05	2.1e-03	LOC106594515	uncharacterized LOC106594515
106602979	0.44	1.9e-07	1.3e-05	LOC106602979	phosphofurin acidic cluster sorting protein 1-like
106565972	0.44	1.3e-05	5.4e-04	LOC106565972	vacuolar fusion protein MON1 homolog B-like
100380323	0.44	1.4e-05	5.7e-04	mot9	Monocarboxylate transporter 9
106579051	0.44	7.3e-04	1.3e-02	crygmxl2	crystallin, gamma MX, like 2
106600502	0.44	1.7e-05	6.7e-04	LOC106600502	ski-like protein
100380871	0.44	1.2e-07	9.0e-06	il31r	Interleukin-31 receptor A
106563701	0.44	1.4e-05	5.7e-04	LOC106563701	phosphofurin acidic cluster sorting protein 1-like
106605606	0.44	2.6e-11	3.9e-09	LOC106605606	maternal B9.15 protein-like
106569646	0.44	5.9e-04	1.1e-02	LOC106569646	kelch-like protein 24
106567985	0.44	9.7e-08	7.2e-06	shpk	sedoheptulokinase
100195263	0.44	1.9e-03	2.7e-02	tbb3	Tubulin beta-3 chain
106576109	0.44	6.2e-05	1.9e-03	LOC106576109	transmembrane protein 229A-like
106571377	0.44	4.2e-04	8.7e-03	LOC106571377	uncharacterized LOC106571377
106612193	0.44	2.2e-03	3.0e-02	si:dkey-27i16.2	regulator of cell cycle RGCC-like
106611644	0.44	2.1e-03	2.9e-02	LOC106611644	uncharacterized LOC106611644
106604673	0.44	1.2e-04	3.3e-03	kdm2ab	lysine (K)-specific demethylase 2Ab
106567700	0.43	5.0e-08	3.9e-06	pik3r1	phosphoinositide-3-kinase, regulatory subunit 1 (alpha)
106589023	0.43	6.1e-04	1.2e-02	LOC106589023	enhancer of filamentation 1-like
100306727	0.43	6.9e-05	2.1e-03	pcat1	1-acylglycerophosphocholine O-acyltransferase 1
106571937	0.43	3.0e-06	1.5e-04	LOC106571937	RNA-binding protein 38-like
106582854	0.43	2.1e-06	1.1e-04	LOC106582854	forkhead box protein P1-B-like
106587831	0.43	1.1e-03	1.8e-02	LOC106587831	Wilms tumor protein homolog
106586194	0.43	5.6e-07	3.4e-05	LOC106586194	cordon-bleu protein-like 1
106600595	0.43	9.1e-04	1.6e-02	odc1	ornithine decarboxylase 1
106609695	0.43	1.4e-03	2.1e-02	LOC106609695	neuron navigator 3-like
106583545	0.43	2.1e-06	1.1e-04	srsf3a	serine and arginine rich splicing factor 3a
106565784	0.43	1.7e-03	2.4e-02	LOC106565784	protein NDRG3-like
106606797	0.43	3.0e-03	3.7e-02	LOC106606797	uncharacterized LOC106606797
106612809	0.43	4.8e-05	1.5e-03	LOC106612809	uncharacterized LOC106612809
106577144	0.43	6.9e-07	4.2e-05	LOC106577144	ankyrin-3-like
106573623	0.43	7.8e-05	2.3e-03	LOC106573623	A-kinase anchor protein 13-like
106565791	0.43	3.4e-05	1.2e-03	LOC106565791	DNA-binding protein inhibitor ID-1-like
106584369	0.43	1.0e-04	2.9e-03	LOC106584369	tyrosine-protein kinase ZAP-70-like
106568677	0.43	3.6e-03	4.2e-02	si:dkey-154p10.3	zinc finger protein 70-like
106574238	0.43	2.2e-09	2.3e-07	LOC106574238	RNA-binding motif, single-stranded-interacting protein 1-like
106566982	0.43	5.5e-05	1.7e-03	LOC106566982	carbohydrate sulfotransferase 11-like
106610164	0.43	4.4e-03	4.9e-02	LOC106610164	neuronal membrane glycoprotein M6-a-like
106601890	0.43	3.7e-03	4.4e-02	LOC106601890	adenylate cyclase type 9-like
106585685	0.43	2.9e-03	3.6e-02	ntrk2	neurotrophic receptor tyrosine kinase 2
106574506	0.42	5.4e-06	2.5e-04	keap1a	kelch-like ECH-associated protein 1a
106571212	0.42	1.9e-04	4.6e-03	LOC106571212	dual specificity protein phosphatase 10-like
106613143	0.42	2.3e-03	3.1e-02	LOC106613143	RAC-beta serine/threonine-protein kinase-like
106612113	0.42	3.0e-04	6.6e-03	cxxc5	CXXC finger protein 5
106573116	0.42	2.8e-07	1.8e-05	LOC106573116	dual specificity protein phosphatase 6-like
106580984	0.42	3.6e-04	7.7e-03	LOC106580984	uncharacterized LOC106580984
106584482	0.42	1.0e-03	1.7e-02	lrrc10	leucine rich repeat containing 10
106607672	0.42	4.1e-05	1.4e-03	cnksr3	CNKSR family member 3
106591355	0.42	3.9e-03	4.5e-02	LOC106591355	neurobeachin-like protein 2
100136372	0.42	2.1e-06	1.1e-04	raraa	retinoic acid receptor, alpha a
106565696	0.42	3.5e-03	4.2e-02	rab11fip5a	RAB11 family interacting protein 5a (class I)
106605509	0.42	4.5e-03	4.9e-02	LOC106605509	toll-like receptor 13
106589302	0.42	1.5e-07	1.1e-05	LOC106589302	next to BRCA1 gene 1 protein-like
106605964	0.42	1.0e-05	4.3e-04	LOC106605964	phospholipid-transporting ATPase ID-like
106580127	0.42	1.6e-03	2.3e-02	LOC106580127	disabled homolog 2-interacting protein-like
106584428	0.42	4.4e-03	4.9e-02	LOC106584428	nuclear factor interleukin-3-regulated protein-like
106606792	0.42	1.4e-03	2.1e-02	LOC106606792	immediate early response gene 2 protein-like
106560898	0.42	1.9e-05	7.2e-04	LOC106560898	P3 protein-like
106596996	0.42	1.8e-04	4.5e-03	LOC106596996	activated CDC42 kinase 1-like
106580893	0.42	1.5e-06	8.1e-05	map4k1	mitogen-activated protein kinase kinase kinase kinase 1
106570358	0.42	1.3e-04	3.5e-03	LOC106570358	unconventional myosin-Id-like
106600748	0.42	3.4e-04	7.3e-03	LOC106600748	zinc finger and SCAN domain-containing protein 22-like
106571384	0.42	1.5e-05	5.9e-04	si:dkeyp-114g9.1	F-box protein
100195918	0.42	6.2e-04	1.2e-02	plk2	polo like kinase 2
100380371	0.42	3.1e-06	1.6e-04	marveld2a	MARVEL domain containing 2a
106610861	0.42	2.5e-05	9.3e-04	LOC106610861	phospholipase D4-like
106565381	0.42	8.4e-10	9.6e-08	LOC106565381	transforming acidic coiled-coil-containing protein 1-like
106605595	0.42	1.2e-03	1.9e-02	LOC106605595	RNA polymerase II degradation factor 1-like
106590043	0.42	2.9e-05	1.0e-03	LOC106590043	zinc finger E-box-binding homeobox 1-like
106561742	0.42	2.1e-04	5.0e-03	pik3c2g	phosphatidylinositol-4-phosphate 3-kinase catalytic subunit type 2 gamma
106602914	0.42	7.9e-05	2.3e-03	LOC106602914	uncharacterized LOC106602914
106606764	0.42	6.9e-04	1.3e-02	LOC106606764	uncharacterized LOC106606764
106578308	0.42	7.3e-05	2.2e-03	LOC106578308	putative pleckstrin homology domain-containing family M member 1P
106594830	0.42	5.2e-04	1.0e-02	LOC106594830	uncharacterized LOC106594830
106588920	0.42	1.9e-03	2.7e-02	LOC106588920	multidrug resistance-associated protein 1-like
106571939	0.42	2.8e-04	6.2e-03	LOC106571939	aquaporin-4-like
106593562	0.42	2.2e-05	8.1e-04	LOC106593562	protein L-Myc-1b-like
106596167	0.42	2.5e-03	3.3e-02	LOC106596167	nuclear distribution protein nudE homolog 1-like
106607038	0.42	3.3e-03	3.9e-02	LOC106607038	transcription factor jun-B-like
106607358	0.42	1.7e-05	6.6e-04	gpr146	G protein-coupled receptor 146
106560515	0.42	1.2e-03	1.9e-02	LOC106560515	thrombopoietin receptor-like
106562099	0.42	1.3e-07	9.1e-06	LOC106562099	protein MRVI1-like
106566338	0.41	1.4e-03	2.1e-02	dnase1l1	deoxyribonuclease I-like 1
106566097	0.41	4.1e-03	4.6e-02	LOC106566097	zinc finger protein 287-like
106613001	0.41	1.0e-03	1.7e-02	LOC106613001	mediator of RNA polymerase II transcription subunit 13-like
106579638	0.41	1.5e-07	1.1e-05	LOC106579638	guanine nucleotide-binding protein G(olf) subunit alpha-like
106611065	0.41	1.7e-03	2.4e-02	LOC106611065	RAS guanyl-releasing protein 1-like
106613252	0.41	4.0e-11	5.8e-09	LOC106613252	cyclin-L1-like
100286449	0.41	1.7e-04	4.3e-03	fa49a	FAM49A
106606714	0.41	3.6e-03	4.2e-02	LOC106606714	cytohesin-3-like
106568542	0.41	2.2e-04	5.2e-03	LOC106568542	vacuolar protein sorting-associated protein 37B-like
106611026	0.41	7.0e-04	1.3e-02	LOC106611026	calcium permeable stress-gated cation channel 1-like
106575497	0.41	3.4e-05	1.2e-03	atp8b2	ATPase phospholipid transporting 8B2
106565765	0.41	4.7e-04	9.6e-03	LOC106565765	Ig kappa chain V-III region IARC/BL41-like
106612826	0.41	1.1e-03	1.8e-02	LOC106612826	bicaudal D-related protein 1-like
106583290	0.41	2.0e-04	4.7e-03	themis2	thymocyte selection associated family member 2
106589748	0.41	7.8e-04	1.4e-02	LOC106589748	gamma-adducin-like
106607725	0.41	1.5e-09	1.6e-07	dse	dermatan sulfate epimerase
106577316	0.41	4.1e-08	3.3e-06	LOC106577316	proto-oncogene c-Rel-like
106573126	0.41	2.2e-04	5.1e-03	LOC106573126	receptor-type tyrosine-protein phosphatase beta-like
106568751	0.41	6.7e-04	1.3e-02	LOC106568751	lactosylceramide 1,3-N-acetyl-beta-D-glucosaminyltransferase A-like
106570361	0.41	3.3e-06	1.7e-04	LOC106570361	zinc finger protein 40-like
106612650	0.41	6.8e-04	1.3e-02	LOC106612650	protein phosphatase Slingshot homolog 2-like
106607022	0.41	2.2e-04	5.3e-03	LOC106607022	ras and Rab interactor 2-like
106582905	0.41	1.2e-03	1.9e-02	LOC106582905	nuclear receptor coactivator 3-like
106584033	0.41	4.4e-05	1.5e-03	LOC106584033	adenylate kinase 4, mitochondrial-like
106606884	0.41	9.7e-04	1.6e-02	LOC106606884	perforin-1-like
106593351	0.41	2.3e-03	3.1e-02	tmem63c	transmembrane protein 63C
106571383	0.41	9.7e-07	5.6e-05	LOC106571383	centrosomal protein of 85 kDa-like
106570087	0.41	1.0e-04	2.8e-03	celf3a	cugbp, Elav-like family member 3a
106561667	0.41	1.5e-07	1.1e-05	LOC106561667	calphotin-like
106570566	0.41	3.5e-03	4.2e-02	LOC106570566	phosphoprotein associated with glycosphingolipid-enriched microdomains 1-like
106605354	0.41	1.7e-11	2.8e-09	LOC106605354	SH3 domain-binding protein 5-like
106580509	0.41	1.4e-09	1.5e-07	LOC106580509	vesicle-associated membrane protein 5-like
106574250	0.41	2.6e-04	5.9e-03	LOC106574250	transmembrane protein 237B-like
106589543	0.41	2.4e-05	8.8e-04	tmem184ba	transmembrane protein 184ba
106608084	0.41	1.6e-06	8.7e-05	LOC106608084	E3 ubiquitin-protein ligase pellino homolog 2-like
106570849	0.41	9.4e-05	2.7e-03	LOC106570849	protein FAM214B-like
106569887	0.41	1.4e-04	3.6e-03	LOC106569887	GTP-binding protein Rit1-like
106573874	0.41	7.2e-04	1.3e-02	LOC106573874	KN motif and ankyrin repeat domain-containing protein 2-like
106578066	0.41	2.1e-08	1.8e-06	LOC106578066	protein BTG3-like
106566242	0.41	2.9e-03	3.6e-02	LOC106566242	uncharacterized protein PFB0145c-like
106587881	0.41	6.5e-04	1.2e-02	LOC106587881	zinc finger protein Aiolos-like
106565117	0.4	1.4e-03	2.2e-02	LOC106565117	differentially expressed in FDCP 6 homolog
106568499	0.4	1.1e-03	1.8e-02	arhgap24	Rho GTPase activating protein 24
106569068	0.4	1.3e-03	2.0e-02	LOC106569068	ras GTPase-activating protein nGAP-like
106562355	0.4	1.0e-07	7.5e-06	LOC106562355	switch-associated protein 70-like
106563990	0.4	6.1e-04	1.2e-02	LOC106563990	protein kinase C beta type-like
106567074	0.4	1.4e-03	2.2e-02	LOC106567074	LIM domain and actin-binding protein 1-like
106582069	0.4	2.3e-06	1.2e-04	LOC106582069	serine/threonine-protein kinase LATS2-like
106562046	0.4	1.5e-04	3.9e-03	LOC106562046	adhesion G-protein coupled receptor G5-like
100194950	0.4	2.1e-03	2.8e-02	klhl6	kelch-like family member 6
106589294	0.4	6.1e-04	1.2e-02	LOC106589294	unconventional myosin-Id-like
106576375	0.4	2.0e-04	4.8e-03	LOC106576375	uncharacterized LOC106576375
106586449	0.4	1.6e-04	4.1e-03	LOC106586449	protein HEG-like
106591396	0.4	4.4e-03	4.9e-02	LOC106591396	mitochondrial amidoxime-reducing component 1-like
106582913	0.4	2.3e-05	8.6e-04	LOC106582913	dysbindin-like
106589524	0.4	1.0e-04	2.9e-03	LOC106589524	MKL/myocardin-like protein 1
106564473	0.4	3.7e-03	4.3e-02	LOC106564473	max-interacting protein 1-like
106578960	0.4	8.0e-07	4.8e-05	LOC106578960	AMSH-like protease
106575945	0.4	1.7e-03	2.4e-02	LOC106575945	tudor domain-containing protein 3-like
106589859	0.4	4.3e-06	2.1e-04	LOC106589859	ras-related protein Rab-40B-like
106565395	0.4	1.7e-03	2.5e-02	LOC106565395	transcription factor SOX-4-like
106590117	0.4	2.9e-03	3.6e-02	nphp3	nephronophthisis 3
106586050	0.4	1.4e-06	7.8e-05	LOC106586050	G-protein coupled receptor 183-like
106572529	0.4	5.2e-04	1.0e-02	LOC106572529	coenzyme Q-binding protein COQ10 homolog A, mitochondrial-like
106610812	0.4	6.9e-05	2.1e-03	LOC106610812	protein FAM167A-like
106573907	0.4	1.2e-04	3.2e-03	LOC106573907	transcription factor jun-D-like
106609175	0.4	8.8e-09	8.3e-07	LOC106609175	protein LCHN-like
106610175	0.4	9.0e-04	1.6e-02	LOC106610175	transmembrane protein 154-like
106580625	0.4	1.5e-03	2.3e-02	LOC106580625	ATP-binding cassette sub-family A member 2-like
106606329	0.4	2.4e-03	3.2e-02	LOC106606329	toll-like receptor 13
106573908	0.4	2.8e-04	6.3e-03	LOC106573908	pyroglutamyl-peptidase 1-like
106579829	0.4	2.4e-04	5.5e-03	ggt2	gamma-glutamyltransferase 2
106570367	0.4	1.4e-05	5.8e-04	eva1b	eva-1 homolog B
100194942	0.4	5.0e-12	8.7e-10	tgfi1	Transforming growth factor beta-1-induced transcript 1 protein
106581800	0.4	2.2e-06	1.2e-04	cobll1b	cordon-bleu WH2 repeat protein-like 1b
106594272	0.4	3.2e-04	7.0e-03	LOC106594272	mitochondrial dynamics protein MID51-like
106577574	0.4	8.5e-15	2.2e-12	LOC106577574	coronin-1B-like
106580818	0.4	3.0e-04	6.7e-03	LOC106580818	SID1 transmembrane family member 2-like
106563243	0.4	8.8e-07	5.1e-05	LOC106563243	myosin-IIIb-like
106573128	0.4	1.1e-04	3.1e-03	LOC106573128	fibroblast growth factor receptor substrate 2-like
106582002	0.4	4.6e-04	9.4e-03	paplna	papilin a, proteoglycan-like sulfated glycoprotein
106568945	0.4	1.5e-04	3.8e-03	LOC106568945	transcription factor jun-D-like
100196103	0.39	1.1e-12	2.2e-10	dennd2d	DENN domain containing 2D
106613039	0.39	4.5e-04	9.3e-03	LOC106613039	hypermethylated in cancer 1 protein-like
106562288	0.39	3.0e-03	3.7e-02	LOC106562288	AFG3-like protein 1
100380677	0.39	1.8e-03	2.5e-02	LOC100380677	receptor-type tyrosine-protein phosphatase beta
106607764	0.39	2.8e-03	3.5e-02	il20ra	interleukin 20 receptor, alpha
106585876	0.39	1.7e-03	2.5e-02	ppm1f	protein phosphatase, Mg2+/Mn2+ dependent 1F
106601236	0.39	1.4e-03	2.1e-02	LOC106601236	phosphomannomutase 1-like
106601591	0.39	1.7e-06	9.3e-05	LOC106601591	sesquipedalian-1-like
106603196	0.39	1.1e-03	1.8e-02	LOC106603196	calphotin-like
106571417	0.39	1.1e-05	4.7e-04	hivep2a	HIVEP zinc finger 2a
106591523	0.39	3.1e-03	3.8e-02	LOC106591523	probable JmjC domain-containing histone demethylation protein 2C
106580944	0.39	1.9e-04	4.6e-03	LOC106580944	intraflagellar transport protein 80 homolog
106581840	0.39	6.9e-04	1.3e-02	LOC106581840	aspartate--tRNA ligase, cytoplasmic-like
106562935	0.39	1.0e-03	1.7e-02	LOC106562935	electrogenic sodium bicarbonate cotransporter 1-like
106607940	0.39	7.0e-04	1.3e-02	LOC106607940	E3 ubiquitin-protein ligase rnf146-like
100194823	0.39	1.2e-03	1.9e-02	irf5	interferon regulatory factor 5
106584163	0.39	5.5e-08	4.3e-06	btbd8	BTB domain containing 8
106560599	0.39	2.3e-04	5.3e-03	enc3	ectodermal-neural cortex 3
106579026	0.39	7.7e-04	1.4e-02	tcf7l2	transcription factor 7 like 2
100195146	0.39	7.7e-04	1.4e-02	apol	apolipoprotein L
106591133	0.39	2.1e-03	2.9e-02	LOC106591133	UPF0472 protein C16orf72 homolog
100380643	0.39	3.2e-03	3.9e-02	flna	filamin A, alpha (actin binding protein 280)
106569826	0.39	3.7e-03	4.4e-02	LOC106569826	neurturin-like
106579130	0.39	1.1e-03	1.8e-02	LOC106579130	myosin light chain kinase, smooth muscle-like
100196074	0.39	2.8e-05	1.0e-03	dapl1	death associated protein like 1
106569155	0.39	2.1e-06	1.1e-04	dusp22b	dual specificity phosphatase 22b
106571801	0.39	5.1e-05	1.6e-03	armc2	armadillo repeat containing 2
100136562	0.39	5.2e-06	2.4e-04	tpm1	tropomyosin 1 (alpha)
106562362	0.39	1.3e-03	2.0e-02	LOC106562362	tripartite motif-containing protein 66-like
106604377	0.39	6.9e-04	1.3e-02	LOC106604377	N-terminal kinase-like protein
106612400	0.39	1.3e-03	2.0e-02	gpr184	G protein-coupled receptor 184
106613787	0.39	3.5e-04	7.6e-03	LOC106613787	transmembrane protein 59-like
106578866	0.39	2.1e-03	2.9e-02	LOC106578866	forkhead box protein K2-like
106570630	0.39	4.4e-06	2.1e-04	LOC106570630	CLIP-associating protein 2-like
106574474	0.39	1.5e-05	5.8e-04	tspan37	tetraspanin 37
106609242	0.38	6.0e-05	1.8e-03	LOC106609242	transcription factor EC-like
106593883	0.38	3.4e-03	4.1e-02	LOC106593883	extracellular matrix protein 1-like
106612677	0.38	2.9e-03	3.6e-02	LOC106612677	uncharacterized LOC106612677
106565160	0.38	2.3e-03	3.0e-02	LOC106565160	serine/threonine-protein kinase WNK2-like
106613382	0.38	4.7e-04	9.5e-03	aplp2	amyloid beta (A4) precursor-like protein 2
106560831	0.38	5.6e-04	1.1e-02	zgc:152891	uncharacterized LOC106560831
106606681	0.38	4.5e-03	5.0e-02	LOC106606681	serine/threonine-protein kinase/endoribonuclease IRE1-like
106570276	0.38	4.4e-03	4.9e-02	LOC106570276	serine/threonine-protein kinase pdik1l
106611082	0.38	5.6e-04	1.1e-02	LOC106611082	zinc finger protein OZF-like
106583314	0.38	2.9e-04	6.4e-03	si:dkey-81j8.6	serine/threonine-protein kinase 10-like
106601321	0.38	1.0e-04	2.9e-03	LOC106601321	GTPase IMAP family member 7-like
106612483	0.38	6.2e-11	8.7e-09	itpkc	inositol-trisphosphate 3-kinase C
106607670	0.38	2.5e-04	5.8e-03	tiam2	TIAM Rac1 associated GEF 2
106585020	0.38	9.8e-04	1.7e-02	setbp1	SET binding protein 1
106596126	0.38	4.3e-03	4.8e-02	LOC106596126	calcium-independent phospholipase A2-gamma-like
106588994	0.38	1.8e-03	2.5e-02	LOC106588994	60S acidic ribosomal protein P1-like
106589529	0.38	1.1e-07	7.9e-06	LOC106589529	chromobox protein homolog 7-like
106572383	0.38	9.9e-05	2.8e-03	LOC106572383	wiskott-Aldrich syndrome protein homolog
100194512	0.38	6.8e-04	1.3e-02	ube2e3	ubiquitin-conjugating enzyme E2E 3 (UBC4/5 homolog, yeast)
106573549	0.38	1.2e-03	1.9e-02	LOC106573549	40S ribosomal protein S27-like
106594672	0.38	5.8e-04	1.1e-02	LOC106594672	nucleoporin seh1-like
106572250	0.38	1.0e-03	1.7e-02	LOC106572250	intermediate filament family orphan 2-like
106598906	0.38	6.4e-06	2.9e-04	LOC106598906	protein kinase C eta type-like
106580770	0.38	6.6e-06	3.0e-04	LOC106580770	uncharacterized LOC106580770
106579455	0.38	4.0e-03	4.5e-02	LOC106579455	activated CDC42 kinase 1-like
106595901	0.38	4.4e-07	2.8e-05	LOC106595901	protein kinase C delta type-like
106568675	0.37	1.5e-05	5.9e-04	LOC106568675	serine/threonine-protein kinase PRP4 homolog
106566375	0.37	2.3e-08	2.0e-06	LOC106566375	TRAF3-interacting JNK-activating modulator-like
106573185	0.37	7.2e-05	2.2e-03	fgd4a	FYVE, RhoGEF and PH domain containing 4a
106579217	0.37	2.5e-05	9.2e-04	LOC106579217	histone H1.0-B-like
106595171	0.37	3.4e-03	4.0e-02	LOC106595171	caspase recruitment domain-containing protein 11-like
106568202	0.37	9.0e-04	1.6e-02	LOC106568202	autism susceptibility gene 2 protein-like
100194951	0.37	2.0e-03	2.8e-02	acod	Acyl-CoA desaturase
106612559	0.37	5.7e-04	1.1e-02	LOC106612559	sortilin-related receptor-like
106564480	0.37	3.3e-04	7.2e-03	LOC106564480	dual specificity protein phosphatase 5-like
106568983	0.37	3.4e-05	1.2e-03	LOC106568983	putative RNA polymerase II subunit B1 CTD phosphatase rpap2
106581948	0.37	1.4e-04	3.7e-03	LOC106581948	ral guanine nucleotide dissociation stimulator-like 2
106600045	0.37	2.6e-03	3.4e-02	LOC106600045	uncharacterized LOC106600045
106610864	0.37	5.6e-04	1.1e-02	LOC106610864	pleckstrin homology domain-containing family G member 3-like
106568538	0.37	3.1e-03	3.8e-02	LOC106568538	cingulin-like protein 1
106602264	0.37	1.4e-04	3.7e-03	atg14	autophagy related 14
106583905	0.37	1.7e-03	2.5e-02	LOC106583905	protein yippee-like 3
106609676	0.37	3.4e-06	1.7e-04	LOC106609676	calcium-independent phospholipase A2-gamma-like
106588440	0.37	1.5e-04	3.8e-03	LOC106588440	myeloid-associated differentiation marker-like
106584999	0.37	3.0e-05	1.1e-03	LOC106584999	sodium/potassium/calcium exchanger 6, mitochondrial-like
106564470	0.37	9.9e-04	1.7e-02	LOC106564470	gamma-adducin-like
106586651	0.37	1.4e-04	3.8e-03	nr1i2	nuclear receptor subfamily 1, group I, member 2
106560863	0.37	1.0e-09	1.2e-07	n4bp1	NEDD4 binding protein 1
106610950	0.37	7.7e-05	2.3e-03	LOC106610950	cell division cycle-associated protein 4-like
106608944	0.37	1.4e-12	2.7e-10	LOC106608944	uncharacterized LOC106608944
106565554	0.37	9.0e-06	3.9e-04	LOC106565554	histone H1x
106569606	0.37	9.9e-04	1.7e-02	LOC106569606	Krueppel-like factor 2
106561608	0.37	5.7e-06	2.6e-04	sh2d3ca	SH2 domain containing 3Ca
106582269	0.37	4.0e-07	2.5e-05	LOC106582269	integrin alpha-4-like
106580294	0.37	4.4e-04	9.1e-03	LOC106580294	pleckstrin homology domain-containing family A member 2-like
106584838	0.37	2.4e-05	8.9e-04	neil1	nei-like DNA glycosylase 1
106568001	0.37	2.1e-03	2.9e-02	si:dkeyp-23e4.3	rho GTPase-activating protein 7-like
100195446	0.37	1.1e-03	1.8e-02	vim	vimentin
106600856	0.37	4.3e-03	4.8e-02	LOC106600856	deleted in malignant brain tumors 1 protein-like
106568093	0.37	1.3e-04	3.5e-03	jmy	junction mediating and regulatory protein, p53 cofactor
106575548	0.37	3.2e-03	3.9e-02	si:ch211-132g1.7	prostaglandin F2 receptor negative regulator-like
106608950	0.37	1.1e-04	3.1e-03	LOC106608950	uncharacterized protein C7orf43 homolog
100194868	0.37	2.6e-05	9.4e-04	fbxo25	F-box protein 25
106603933	0.37	9.0e-04	1.6e-02	atp2a3	ATPase sarcoplasmic/endoplasmic reticulum Ca2+ transporting 3
106565219	0.37	6.7e-04	1.3e-02	myl9b	myosin, light chain 9b, regulatory
106604553	0.37	6.4e-04	1.2e-02	LOC106604553	SAM and SH3 domain-containing protein 3-like
106560449	0.37	3.7e-04	7.9e-03	ddah1	dimethylarginine dimethylaminohydrolase 1
106603814	0.37	1.7e-03	2.5e-02	LOC106603814	transcription factor 7-like 2
106589645	0.36	9.0e-05	2.6e-03	LOC106589645	rho GTPase-activating protein 12-like
106589603	0.36	3.5e-05	1.2e-03	LOC106589603	choline transporter-like protein 2
106607535	0.36	4.2e-03	4.7e-02	LOC106607535	G-protein coupled receptor family C group 6 member A-like
106571599	0.36	2.1e-05	7.9e-04	LOC106571599	protein FAM49A
106576951	0.36	1.5e-03	2.3e-02	LOC106576951	uncharacterized LOC106576951
106566144	0.36	3.9e-05	1.3e-03	LOC106566144	uncharacterized LOC106566144
106567650	0.36	4.1e-03	4.7e-02	LOC106567650	interleukin-31 receptor subunit alpha-like
100194922	0.36	9.7e-04	1.6e-02	pp12c	phosphatase 1 regulatory subunit 12C
106566795	0.36	9.7e-10	1.1e-07	LOC106566795	oxysterol-binding protein-related protein 2-like
106590850	0.36	1.6e-03	2.4e-02	LOC106590850	synaptogyrin-1-like
106569254	0.36	1.1e-06	6.0e-05	lyn	LYN proto-oncogene, Src family tyrosine kinase
106586576	0.36	2.1e-04	5.0e-03	btla	B and T lymphocyte associated
106587457	0.36	1.2e-03	1.9e-02	cdyl2	chromodomain Y like 2
106603394	0.36	1.9e-03	2.6e-02	LOC106603394	uncharacterized LOC106603394
106608159	0.36	4.3e-10	5.2e-08	LOC106608159	sushi domain-containing protein 6-like
106607301	0.36	8.7e-09	8.2e-07	LOC106607301	serine/threonine-protein kinase 17A-like
106604461	0.36	2.5e-03	3.3e-02	wu:fb13g09	multidrug resistance-associated protein 5-like
100196433	0.36	7.3e-04	1.3e-02	caco1	Calcium-binding and coiled-coil domain-containing protein 1
106583242	0.36	1.4e-04	3.6e-03	LOC106583242	type II inositol 1,4,5-trisphosphate 5-phosphatase-like
106583929	0.36	2.4e-05	8.9e-04	LOC106583929	C-Jun-amino-terminal kinase-interacting protein 3-like
106613845	0.36	2.7e-03	3.5e-02	LOC106613845	tyrosine-protein kinase ZAP-70-like
106590064	0.36	1.1e-07	8.0e-06	LOC106590064	kelch-like ECH-associated protein 1
106608611	0.36	2.5e-04	5.8e-03	LOC106608611	inactive ubiquitin carboxyl-terminal hydrolase 53-like
106587953	0.36	6.3e-04	1.2e-02	LOC106587953	E3 ubiquitin-protein ligase arih1-like
106576183	0.36	5.0e-04	1.0e-02	LOC106576183	cyclin-dependent kinase 17-like
100194997	0.36	4.6e-05	1.5e-03	rhg15	Rho GTPase-activating protein 15
106578930	0.36	3.9e-05	1.3e-03	LOC106578930	NACHT, LRR and PYD domains-containing protein 3-like
106566904	0.36	2.4e-03	3.2e-02	LOC106566904	pleckstrin homology domain-containing family G member 4B-like
106611681	0.36	4.5e-04	9.3e-03	LOC106611681	mucin-22-like
106596186	0.36	2.9e-03	3.7e-02	LOC106596186	E3 ubiquitin-protein ligase RING2-like
106575176	0.36	2.8e-03	3.6e-02	LOC106575176	josephin-2-like
106600591	0.36	2.9e-04	6.5e-03	LOC106600591	ras-related protein Rap-2b-like
106612674	0.36	4.5e-04	9.3e-03	LOC106612674	tumor necrosis factor alpha-induced protein 2-like
106606070	0.36	3.9e-05	1.3e-03	LOC106606070	nuclear factor NF-kappa-B p100 subunit-like
106581034	0.35	2.2e-05	8.3e-04	LOC106581034	protein unc-119 homolog A-like
106609064	0.35	4.5e-04	9.3e-03	LOC106609064	insulin receptor substrate 2-B-like
106565463	0.35	8.3e-07	4.9e-05	LOC106565463	nuclear receptor subfamily 1 group D member 1-like
106564912	0.35	2.1e-04	5.1e-03	slc20a1b	solute carrier family 20 member 1b
100195872	0.35	1.3e-03	2.0e-02	selenok	selenoprotein K
106590353	0.35	3.2e-03	3.9e-02	LOC106590353	apoptosis regulator Bcl-2-like
106600872	0.35	3.3e-06	1.7e-04	LOC106600872	microtubule-associated protein tau-like
106572080	0.35	1.8e-05	6.9e-04	sla2b	Src like adaptor 2b
106575163	0.35	1.9e-03	2.7e-02	LOC106575163	E3 ubiquitin-protein ligase MARCH7-like
106575526	0.35	1.3e-03	2.1e-02	LOC106575526	P2Y purinoceptor 8-like
106590911	0.35	3.8e-05	1.3e-03	LOC106590911	PDZ and LIM domain protein 7-like
106608989	0.35	1.4e-04	3.7e-03	LOC106608989	SLAM family member 9-like
100196265	0.35	1.9e-05	7.4e-04	hspb7	heat shock protein family, member 7 (cardiovascular)
100195516	0.35	2.2e-07	1.5e-05	gpr137	G protein-coupled receptor 137
106561487	0.35	8.9e-06	3.8e-04	hipk3	homeodomain interacting protein kinase 3
106588372	0.35	2.3e-04	5.4e-03	LOC106588372	nascent polypeptide-associated complex subunit alpha, muscle-specific form-like
106587550	0.35	4.6e-06	2.2e-04	LOC106587550	switch-associated protein 70-like
106603359	0.35	5.2e-05	1.7e-03	LOC106603359	RING finger protein 214-like
106589508	0.35	9.1e-08	6.9e-06	LOC106589508	choline transporter-like protein 2
100380533	0.35	1.7e-03	2.4e-02	xab2	XPA binding protein 2
106601484	0.35	1.7e-07	1.2e-05	LOC106601484	forkhead box protein K2-like
106608725	0.35	5.6e-05	1.8e-03	LOC106608725	uncharacterized LOC106608725
106587590	0.35	6.3e-08	4.9e-06	LOC106587590	retinoblastoma-like protein 2
106611015	0.35	4.1e-04	8.5e-03	ktn1	kinectin 1
106605115	0.35	3.3e-04	7.3e-03	LOC106605115	type II inositol 1,4,5-trisphosphate 5-phosphatase-like
106568832	0.35	4.3e-05	1.4e-03	LOC106568832	Krueppel-like factor 6
106600234	0.35	2.1e-04	5.0e-03	LOC106600234	leucine-rich repeat-containing protein 16B-like
106607317	0.35	1.5e-04	3.8e-03	LOC106607317	formin-like protein 1
106573601	0.35	2.0e-05	7.7e-04	LOC106573601	midnolin-like
106604301	0.35	2.0e-04	4.9e-03	LOC106604301	E3 ubiquitin-protein ligase XIAP-like
106583623	0.35	1.2e-03	1.9e-02	LOC106583623	uncharacterized LOC106583623
106572698	0.34	1.3e-06	7.1e-05	LOC106572698	probable E3 ubiquitin-protein ligase DTX3
106610329	0.34	8.2e-06	3.5e-04	LOC106610329	cAMP-dependent protein kinase type I-alpha regulatory subunit
106601598	0.34	2.2e-04	5.1e-03	LOC106601598	protein FAM117A-like
106586062	0.34	1.8e-03	2.6e-02	LOC106586062	collagen alpha-1(XVIII) chain-like
100380703	0.34	8.7e-05	2.5e-03	LOC100380703	protein FAM134A
106604722	0.34	2.3e-04	5.4e-03	LOC106604722	solute carrier family 25 member 43-like
106562106	0.34	1.8e-04	4.4e-03	LOC106562106	aryl hydrocarbon receptor nuclear translocator-like protein 1
106580788	0.34	1.9e-04	4.7e-03	LOC106580788	large neutral amino acids transporter small subunit 4-like
106575161	0.34	1.4e-03	2.1e-02	LOC106575161	bromodomain adjacent to zinc finger domain protein 2B-like
106608927	0.34	8.2e-07	4.8e-05	LOC106608927	echinoderm microtubule-associated protein-like 1
106586517	0.34	3.8e-07	2.5e-05	tnfsf11	TNF superfamily member 11
106564888	0.34	9.7e-06	4.1e-04	LOC106564888	testis-expressed sequence 2 protein-like
106585954	0.34	3.3e-03	4.0e-02	LOC106585954	probable isoprenylcysteine alpha-carbonyl methylesterase ICMEL2
100306738	0.34	4.2e-05	1.4e-03	cgrrf1	cell growth regulator with ring finger domain 1
106604687	0.34	4.3e-03	4.8e-02	nocta	nocturnin a
106605677	0.34	1.7e-03	2.5e-02	LOC106605677	E3 ubiquitin-protein ligase CBL-like
106565740	0.34	2.8e-03	3.5e-02	LOC106565740	G-protein-signaling modulator 1-like
106577865	0.34	3.5e-03	4.1e-02	nit1	nitrilase 1
106590401	0.34	1.6e-04	4.1e-03	LOC106590401	brefeldin A-inhibited guanine nucleotide-exchange protein 1-like
106584159	0.34	4.1e-03	4.6e-02	LOC106584159	transforming growth factor beta receptor type 3-like
106591995	0.34	2.0e-03	2.7e-02	LOC106591995	transcription factor p65-like
106602133	0.34	2.2e-03	3.0e-02	LOC106602133	dynein heavy chain 6, axonemal-like
106613686	0.34	3.9e-04	8.2e-03	LOC106613686	Krueppel-like factor 2
106590284	0.34	2.0e-03	2.8e-02	LOC106590284	TGF-beta receptor type-1-like
106567410	0.34	2.1e-05	7.9e-04	LOC106567410	sarcoplasmic/endoplasmic reticulum calcium ATPase 1-like
106576328	0.34	7.6e-04	1.4e-02	acss3	acyl-CoA synthetase short chain family member 3
106570436	0.34	1.3e-03	2.1e-02	LOC106570436	ral guanine nucleotide dissociation stimulator-like
106607313	0.34	1.9e-04	4.6e-03	LOC106607313	histone-lysine N-methyltransferase EZH1-like
106609279	0.34	8.4e-05	2.4e-03	LOC106609279	calcium/calmodulin-dependent protein kinase type 1D-like
106602828	0.34	1.4e-03	2.2e-02	cblb	Cbl proto-oncogene B, E3 ubiquitin protein ligase
100195469	0.34	9.9e-05	2.8e-03	LOC100195469	transient receptor potential cation channel subfamily V member 1
106574255	0.33	9.4e-05	2.7e-03	LOC106574255	integral membrane protein 2B-like
106589457	0.33	1.2e-03	2.0e-02	cacna1g	calcium channel, voltage-dependent, T type, alpha 1G subunit
106576422	0.33	3.1e-03	3.8e-02	LOC106576422	nuclear factor 7, brain-like
106601355	0.33	4.4e-03	4.9e-02	LOC106601355	filaggrin-like
106589071	0.33	2.8e-03	3.5e-02	LOC106589071	myosin-11-like
100380860	0.33	1.2e-03	1.9e-02	LOC100380860	splicing factor 3B subunit 1
106560248	0.33	5.5e-04	1.1e-02	LOC106560248	cytoplasmic polyadenylation element-binding protein 2-like
106578892	0.33	1.5e-03	2.2e-02	LOC106578892	MBT domain-containing protein 1-like
100380633	0.33	8.3e-07	4.9e-05	LOC100380633	sodium/potassium-transporting ATPase subunit alpha-1
106585470	0.33	1.5e-03	2.2e-02	LOC106585470	phosphoinositide 3-kinase regulatory subunit 4-like
106606316	0.33	8.8e-04	1.5e-02	LOC106606316	nuclear distribution protein nudE homolog 1-like
106586857	0.33	3.0e-03	3.7e-02	LOC106586857	interleukin-10 receptor subunit beta-like
106579298	0.33	4.9e-05	1.6e-03	ndel1a	nudE neurodevelopment protein 1-like 1a
106577735	0.33	1.9e-04	4.7e-03	LOC106577735	major centromere autoantigen B-like
106607441	0.33	1.3e-04	3.5e-03	LOC106607441	uncharacterized LOC106607441
100194746	0.33	1.4e-04	3.6e-03	atg4b	autophagy related 4B, cysteine peptidase
100194611	0.33	3.3e-03	4.0e-02	rpl38	ribosomal protein L38
106592879	0.33	9.8e-04	1.7e-02	LOC106592879	activating signal cointegrator 1 complex subunit 1-like
106592465	0.33	9.5e-04	1.6e-02	LOC106592465	CLIP-associating protein 2-like
100380732	0.33	2.4e-04	5.6e-03	gab1	GRB2-associated binding protein 1
106583306	0.33	2.4e-03	3.2e-02	LOC106583306	cytochrome P450 4B1-like
106606534	0.33	5.4e-05	1.7e-03	LOC106606534	interleukin-6 receptor subunit beta-like
106601676	0.33	2.5e-03	3.3e-02	LOC106601676	Ig epsilon chain C region-like
106574235	0.33	2.8e-04	6.3e-03	LOC106574235	E3 ubiquitin-protein ligase MARCH7-like
106581601	0.33	3.2e-03	3.9e-02	LOC106581601	glioma tumor suppressor candidate region gene 1 protein-like
106588991	0.33	3.6e-05	1.2e-03	dennd3a	DENN/MADD domain containing 3a
106581981	0.33	2.7e-04	6.1e-03	LOC106581981	pre-B-cell leukemia transcription factor 1-like
106573117	0.33	2.3e-03	3.1e-02	LOC106573117	testin-like
106567682	0.33	5.3e-06	2.5e-04	erg	ETS transcription factor ERG
106587821	0.33	7.1e-04	1.3e-02	LOC106587821	uncharacterized LOC106587821
106575803	0.33	3.8e-05	1.3e-03	LOC106575803	B- and T-lymphocyte attenuator-like
106601407	0.33	7.5e-05	2.2e-03	LOC106601407	SEC14-like protein 1
106613785	0.33	3.6e-03	4.3e-02	ssbp4	single stranded DNA binding protein 4
106611734	0.33	9.9e-04	1.7e-02	LOC106611734	uncharacterized LOC106611734
106607745	0.33	7.9e-04	1.4e-02	LOC106607745	ankyrin-3-like
100196599	0.33	7.0e-07	4.2e-05	zfand5b	zinc finger, AN1-type domain 5b
106612006	0.33	1.8e-04	4.5e-03	ccdc142	coiled-coil domain containing 142
106584673	0.33	4.0e-04	8.4e-03	LOC106584673	protein FAM60A-like
106570632	0.33	1.9e-04	4.6e-03	LOC106570632	CLIP-associating protein 1-like
106568412	0.32	4.7e-04	9.5e-03	LOC106568412	hippocampus abundant transcript 1 protein-like
106586745	0.32	3.0e-07	2.0e-05	LOC106586745	DDB1- and CUL4-associated factor 6-like
106588637	0.32	1.5e-04	3.8e-03	LOC106588637	palmitoyltransferase ZDHHC18-like
106570138	0.32	4.3e-03	4.8e-02	LOC106570138	protein capicua homolog
106609276	0.32	1.9e-05	7.3e-04	fbxo18	F-box DNA helicase 1
106588209	0.32	4.9e-05	1.6e-03	LOC106588209	uncharacterized LOC106588209
106560960	0.32	1.1e-04	3.0e-03	LOC106560960	kelch-like protein 25
106574071	0.32	2.5e-05	9.2e-04	LOC106574071	immediate early response gene 5 protein-like
106578075	0.32	9.5e-07	5.5e-05	dok1b	docking protein 1b
106581923	0.32	9.5e-05	2.7e-03	LOC106581923	NGFI-A-binding protein 1-like
106571802	0.32	2.6e-03	3.3e-02	LOC106571802	sestrin-1-like
106561501	0.32	6.1e-04	1.2e-02	LOC106561501	tripartite motif-containing protein 16-like
106605599	0.32	2.6e-06	1.4e-04	znf1035	zinc finger protein 1035
106568360	0.32	1.2e-03	1.9e-02	LOC106568360	zinc finger protein 8-like
106576952	0.32	4.8e-04	9.6e-03	rasgrp3	RAS guanyl releasing protein 3 (calcium and DAG-regulated)
106603880	0.32	4.9e-04	9.8e-03	LOC106603880	transcription factor COE1-like
106591815	0.32	4.5e-03	5.0e-02	LOC106591815	centriolar coiled-coil protein of 110 kDa-like
106562637	0.32	3.6e-04	7.7e-03	pdcd7	programmed cell death 7
106609286	0.32	1.0e-04	2.8e-03	LOC106609286	ETS domain-containing protein Elk-3-like
100380299	0.32	1.2e-04	3.2e-03	actn1	actinin alpha 1
100196585	0.32	3.5e-03	4.2e-02	hsd17b10	hydroxysteroid (17-beta) dehydrogenase 10
106564923	0.32	2.7e-10	3.4e-08	LOC106564923	SEC14-like protein 1
106574198	0.32	1.9e-03	2.7e-02	LOC106574198	bcl-2-related ovarian killer protein homolog A
100194852	0.32	8.8e-05	2.5e-03	rasgrp2	RAS guanyl releasing protein 2 (calcium and DAG-regulated)
106585456	0.32	5.3e-06	2.5e-04	LOC106585456	ral guanine nucleotide dissociation stimulator-like
106603416	0.32	3.5e-04	7.5e-03	LOC106603416	E3 ubiquitin-protein ligase CBL-like
106603482	0.32	5.5e-05	1.7e-03	LOC106603482	AT-rich interactive domain-containing protein 5B-like
106576658	0.32	2.0e-05	7.6e-04	LOC106576658	TBC1 domain family member 15-like
106582563	0.32	1.0e-04	2.9e-03	glb1l	galactosidase, beta 1-like
106608160	0.32	1.9e-05	7.4e-04	LOC106608160	acyl-coenzyme A thioesterase 1-like
106585077	0.32	1.6e-03	2.4e-02	LOC106585077	tankyrase-1
106604468	0.32	3.2e-07	2.1e-05	LOC106604468	zinc finger protein 513-like
106601240	0.32	1.5e-04	3.8e-03	LOC106601240	protein Tob2-like
106567442	0.32	5.9e-05	1.8e-03	LOC106567442	clathrin interactor 1-like
106573689	0.32	3.8e-06	1.9e-04	kiaa0513	KIAA0513 ortholog
106587994	0.32	4.0e-03	4.6e-02	LOC106587994	uncharacterized LOC106587994
106590143	0.32	1.5e-03	2.2e-02	lpin2	lipin 2
106571480	0.32	8.7e-09	8.2e-07	wdr26b	WD repeat domain 26b
106591649	0.32	4.0e-03	4.6e-02	LOC106591649	zinc finger protein 180-like
106565391	0.32	3.1e-03	3.8e-02	fam219a	family with sequence similarity 219 member A
106585087	0.32	1.9e-03	2.7e-02	LOC106585087	ankyrin repeat and LEM domain-containing protein 2-like
106578269	0.32	1.3e-04	3.4e-03	LOC106578269	uncharacterized LOC106578269
106609517	0.31	1.3e-05	5.3e-04	LOC106609517	sodium-coupled neutral amino acid transporter 2-like
100196412	0.31	4.1e-09	4.2e-07	klf6a	Kruppel-like factor 6a
106573199	0.31	8.4e-11	1.2e-08	LOC106573199	lysine-specific demethylase 7B-like
106582353	0.31	3.0e-03	3.7e-02	si:ch73-95l15.5	uncharacterized LOC106582353
106585658	0.31	8.8e-04	1.5e-02	acacb	acetyl-CoA carboxylase beta
100195790	0.31	3.1e-03	3.8e-02	cor1a	Coronin-1A
106603531	0.31	1.6e-03	2.3e-02	LOC106603531	zinc finger and BTB domain-containing protein 21-like
106609225	0.31	1.7e-03	2.4e-02	LOC106609225	PR domain zinc finger protein 4-like
106572066	0.31	3.8e-03	4.4e-02	fam217ba	family with sequence similarity 217 member Ba
106604945	0.31	2.1e-04	4.9e-03	fbxo38	F-box protein 38
106574523	0.31	3.2e-03	3.9e-02	LOC106574523	uncharacterized LOC106574523
106561366	0.31	1.2e-03	2.0e-02	ada2	adenosine deaminase 2
106607565	0.31	1.4e-07	1.0e-05	LOC106607565	rho-related GTP-binding protein RhoB-like
106573457	0.31	1.2e-07	8.6e-06	LOC106573457	protein FAM107B-like
106570858	0.31	2.3e-03	3.0e-02	LOC106570858	iporin-like
106564304	0.31	9.8e-04	1.6e-02	LOC106564304	calcineurin B homologous protein 3-like
106587202	0.31	3.7e-03	4.3e-02	LOC106587202	protein MRVI1-like
106564362	0.31	6.2e-04	1.2e-02	LOC106564362	stress-induced-phosphoprotein 1-like
100194769	0.31	2.0e-03	2.8e-02	tmm47	Transmembrane protein 47
106614008	0.31	9.9e-04	1.7e-02	LOC106614008	serine/threonine-protein phosphatase 2A 55 kDa regulatory subunit B delta isoform-like
106612049	0.31	6.5e-07	4.0e-05	mospd1	motile sperm domain containing 1
106602030	0.31	6.1e-04	1.2e-02	LOC106602030	toll-like receptor 13
106565859	0.31	1.2e-06	6.9e-05	LOC106565859	serine/threonine-protein kinase Nek4-like
106564361	0.31	3.1e-03	3.8e-02	LOC106564361	uncharacterized LOC106564361
106603449	0.31	1.6e-03	2.4e-02	vps37d	VPS37D subunit of ESCRT-I
106581156	0.31	2.5e-03	3.3e-02	LOC106581156	dixin-A-like
106607833	0.31	2.2e-03	3.0e-02	LOC106607833	protein stum homolog
106571880	0.31	2.2e-03	2.9e-02	LOC106571880	peregrin-like
106588132	0.31	7.1e-04	1.3e-02	LOC106588132	G patch domain-containing protein 1-like
106607854	0.31	5.8e-05	1.8e-03	LOC106607854	uncharacterized LOC106607854
106571219	0.31	2.9e-05	1.0e-03	nfkbie	nuclear factor of kappa light polypeptide gene enhancer in B-cells inhibitor, epsilon
106578739	0.31	1.2e-03	1.9e-02	zgc:154055	uncharacterized LOC106578739
106574199	0.31	3.2e-05	1.1e-03	LOC106574199	cysteine protease ATG4B-like
106569475	0.31	2.8e-04	6.2e-03	abhd4	abhydrolase domain containing 4, N-acyl phospholipase B
106576832	0.31	1.5e-04	3.8e-03	LOC106576832	gamma-aminobutyric acid receptor-associated protein-like 1
106563923	0.3	9.2e-05	2.6e-03	smpd1	sphingomyelin phosphodiesterase 1
106590112	0.3	3.6e-03	4.2e-02	tgif1	TGFB-induced factor homeobox 1
106608234	0.3	5.4e-04	1.1e-02	LOC106608234	serine palmitoyltransferase 2-like
106572303	0.3	9.3e-06	3.9e-04	LOC106572303	helicase ARIP4-like
106602706	0.3	3.4e-03	4.0e-02	si:dkey-27h10.2	uncharacterized LOC106602706
106572614	0.3	8.4e-04	1.5e-02	ada	adenosine deaminase
106581451	0.3	6.5e-04	1.2e-02	tiparp	TCDD-inducible poly(ADP-ribose) polymerase
106607218	0.3	1.9e-03	2.6e-02	LOC106607218	non-receptor tyrosine-protein kinase TYK2-like
106582094	0.3	2.6e-05	9.5e-04	LOC106582094	ubiquitin-conjugating enzyme E2 E1-like
106571462	0.3	1.5e-07	1.1e-05	tnfrsf21	tumor necrosis factor receptor superfamily, member 21
106572627	0.3	1.1e-03	1.8e-02	LOC106572627	nuclear factor of activated T-cells, cytoplasmic 2-like
100196093	0.3	3.9e-03	4.5e-02	chp2	calcineurin-like EF-hand protein 2
106600680	0.3	3.6e-03	4.3e-02	LOC106600680	uncharacterized LOC106600680
106603108	0.3	1.4e-03	2.1e-02	LOC106603108	serine/threonine-protein kinase PAK 3-like
106601045	0.3	6.1e-04	1.2e-02	LOC106601045	histone-lysine N-methyltransferase EZH1-like
106584139	0.3	2.4e-03	3.2e-02	LOC106584139	UDP-N-acetylhexosamine pyrophosphorylase-like
106574724	0.3	3.1e-04	6.7e-03	LOC106574724	sodium/potassium-transporting ATPase subunit alpha-1
106590506	0.3	9.0e-04	1.6e-02	LOC106590506	vasorin-like
106579904	0.3	4.1e-03	4.7e-02	LOC106579904	growth factor receptor-bound protein 10-like
106574231	0.3	1.7e-03	2.5e-02	LOC106574231	bromodomain adjacent to zinc finger domain protein 2B-like
106589545	0.3	3.8e-04	8.1e-03	maff	v-maf avian musculoaponeurotic fibrosarcoma oncogene homolog F
106589745	0.3	8.1e-06	3.5e-04	LOC106589745	endoplasmic reticulum lectin 1-like
106576994	0.3	2.2e-03	3.0e-02	polh	polymerase (DNA directed), eta
100195351	0.3	2.1e-06	1.1e-04	ikbe	NF-kappa-B inhibitor epsilon
100196573	0.3	6.5e-06	2.9e-04	LOC100196573	ATG4 autophagy related 4 homolog A (S. cerevisiae)
106562214	0.3	7.1e-04	1.3e-02	tex9	testis expressed 9
100195260	0.3	1.6e-03	2.3e-02	optn	optineurin
106585158	0.3	5.3e-04	1.1e-02	LOC106585158	zinc finger SWIM-type containing 6
100306836	0.3	5.6e-04	1.1e-02	fam3a	family with sequence similarity 3, member A
106599909	0.3	9.6e-04	1.6e-02	LOC106599909	interferon regulatory factor 4-like
106588339	0.3	1.6e-03	2.4e-02	LOC106588339	DNA-binding protein RFX5-like
106572254	0.3	9.1e-07	5.3e-05	LOC106572254	DNA (cytosine-5)-methyltransferase 3B-like
106611195	0.3	2.2e-04	5.2e-03	LOC106611195	tectonin beta-propeller repeat containing 2
106607718	0.3	2.2e-03	3.0e-02	bach2	BTB domain and CNC homolog 2
100380747	0.3	1.6e-03	2.3e-02	LOC100380747	neurabin-2
106563305	0.3	1.2e-07	8.9e-06	LOC106563305	ubiquinone biosynthesis protein COQ4 homolog, mitochondrial-like
106611618	0.29	2.1e-03	2.9e-02	LOC106611618	polycomb group RING finger protein 1-like
106584287	0.29	2.8e-03	3.5e-02	LOC106584287	leucine-rich repeat-containing protein 52-like
106589843	0.29	2.5e-08	2.1e-06	LOC106589843	probable E3 ubiquitin-protein ligase TRIM8
106601912	0.29	5.2e-07	3.2e-05	arhgap5	Rho GTPase activating protein 5
106599490	0.29	2.0e-04	4.8e-03	LOC106599490	Krueppel-like factor 6
106601135	0.29	3.7e-04	7.9e-03	LOC106601135	formin-like protein 1
106610660	0.29	7.1e-04	1.3e-02	LOC106610660	ribosomal protein S6 kinase 2 alpha-like
100195315	0.29	4.1e-03	4.6e-02	arih2	ariadne homolog 2 (Drosophila)
106604433	0.29	2.7e-09	2.8e-07	LOC106604433	inositol polyphosphate 5-phosphatase OCRL-1-like
106582995	0.29	4.1e-03	4.6e-02	fhl3a	four and a half LIM domains 3a
106586160	0.29	7.2e-04	1.3e-02	LOC106586160	myosin light chain kinase, smooth muscle-like
100136911	0.29	3.5e-03	4.1e-02	ahr2a	aryl hydrocarbon receptor 2 alpha
106562229	0.29	3.1e-03	3.8e-02	LOC106562229	tumor necrosis factor receptor type 1-associated DEATH domain protein-like
106583140	0.29	1.8e-04	4.5e-03	LOC106583140	protein eva-1 homolog B-like
100195339	0.29	3.3e-03	4.0e-02	apja	Apelin receptor A
106571290	0.29	1.1e-06	6.0e-05	LOC106571290	proline-rich nuclear receptor coactivator 1-like
106564926	0.29	1.3e-05	5.1e-04	LOC106564926	junctional adhesion molecule A-like
106564724	0.29	1.3e-05	5.3e-04	LOC106564724	serine/threonine-protein kinase N1-like
106575649	0.29	4.0e-03	4.6e-02	LOC106575649	filamin A-interacting protein 1-like
106583129	0.29	4.0e-05	1.4e-03	LOC106583129	CD2-associated protein-like
106581525	0.29	3.2e-04	7.0e-03	LOC106581525	protein phosphatase 1D-like
106563077	0.29	2.8e-04	6.3e-03	LOC106563077	myocyte-specific enhancer factor 2C-like
106607821	0.29	1.8e-03	2.5e-02	hivep2	HIVEP zinc finger 2
106574532	0.29	4.0e-04	8.4e-03	LOC106574532	autophagy-related protein 9A-like
100380539	0.29	1.5e-06	8.3e-05	stard7	StAR-related lipid transfer (START) domain containing 7
106561252	0.29	2.3e-03	3.1e-02	LOC106561252	mothers against decapentaplegic homolog 7-like
106610715	0.29	2.5e-04	5.8e-03	LOC106610715	ras-related protein Rab-4A-like
106595635	0.29	4.8e-04	9.8e-03	LOC106595635	tropomodulin-3-like
106583045	0.28	3.9e-04	8.3e-03	LOC106583045	MAP7 domain-containing protein 1-like
100195046	0.28	4.5e-05	1.5e-03	pou2af1	POU class 2 homeobox associating factor 1
106608959	0.28	9.4e-04	1.6e-02	tdrd7b	tudor domain containing 7 b
100195626	0.28	2.4e-04	5.6e-03	zfn2b	AN1-type zinc finger protein 2B
106568822	0.28	8.3e-04	1.5e-02	LOC106568822	extended synaptotagmin-2-like
106607735	0.28	1.3e-03	2.0e-02	tube1	tubulin, epsilon 1
106571745	0.28	8.4e-06	3.6e-04	LOC106571745	beta-soluble NSF attachment protein
106567663	0.28	2.0e-03	2.8e-02	LOC106567663	potassium channel tetramerization domain containing 7
106601563	0.28	9.3e-05	2.7e-03	LOC106601563	3 beta-hydroxysteroid dehydrogenase type 7-like
106573401	0.28	6.5e-05	2.0e-03	LOC106573401	transcription factor Maf-like
106613092	0.28	8.4e-05	2.4e-03	LOC106613092	kinase suppressor of Ras 1-like
106607986	0.28	4.3e-03	4.8e-02	LOC106607986	uronyl 2-sulfotransferase-like
106579529	0.28	4.4e-03	4.9e-02	LOC106579529	high affinity cAMP-specific 3',5'-cyclic phosphodiesterase 7A-like
106568185	0.28	1.0e-06	5.8e-05	LOC106568185	PDZ and LIM domain protein 5-like
106564572	0.28	3.6e-04	7.7e-03	LOC106564572	choline transporter-like protein 2
106611016	0.28	2.0e-04	4.8e-03	peli2	pellino E3 ubiquitin protein ligase family member 2
106570345	0.28	1.6e-03	2.3e-02	glipr2	GLI pathogenesis-related 2
106573365	0.28	2.7e-03	3.5e-02	LOC106573365	serine/threonine-protein kinase WNK1-like
100196154	0.28	9.6e-04	1.6e-02	pycr3	pyrroline-5-carboxylate reductase 3
106579266	0.28	3.1e-03	3.8e-02	LOC106579266	pleckstrin homology domain-containing family M member 1-like
106590181	0.28	2.0e-03	2.8e-02	LOC106590181	gamma-adducin-like
106606317	0.28	1.2e-03	1.9e-02	LOC106606317	uncharacterized LOC106606317
106581959	0.28	5.8e-04	1.1e-02	LOC106581959	60S ribosomal protein L24
106583455	0.28	7.9e-05	2.3e-03	cep85	centrosomal protein 85
106562655	0.28	2.9e-03	3.6e-02	LOC106562655	transmembrane protein 131-like
100195078	0.28	8.3e-08	6.3e-06	tp4a2	tyrosine phosphatase type IVA 2
106591240	0.28	1.2e-04	3.2e-03	LOC106591240	uncharacterized LOC106591240
106562709	0.28	3.4e-03	4.1e-02	LOC106562709	ADP-ribosylation factor GTPase-activating protein 2-like
106569706	0.28	1.6e-07	1.1e-05	uck2b	uridine-cytidine kinase 2b
106563413	0.28	3.7e-06	1.8e-04	LOC106563413	SH3 domain-binding protein 2-like
100195513	0.28	9.6e-05	2.7e-03	lasp1	LIM and SH3 protein 1
100380426	0.28	3.2e-04	7.0e-03	il6ra	Interleukin-6 receptor subunit alpha
106588489	0.27	2.4e-03	3.1e-02	LOC106588489	signal-induced proliferation-associated 1-like protein 1
106580338	0.27	3.6e-04	7.8e-03	LOC106580338	coiled-coil domain-containing protein 117-like
106564503	0.27	2.0e-07	1.3e-05	LOC106564503	kelch-like ECH-associated protein 1
106612045	0.27	3.7e-05	1.3e-03	phf6	PHD finger protein 6
106607103	0.27	3.6e-03	4.3e-02	LOC106607103	epithelial membrane protein 2-like
106613904	0.27	2.6e-04	5.9e-03	LOC106613904	oxysterol-binding protein-related protein 9-like
106605767	0.27	4.1e-04	8.5e-03	LOC106605767	folliculin-like
100286452	0.27	7.1e-04	1.3e-02	LOC100286452	arsenic (+3 oxidation state) methyltransferase
106568437	0.27	2.2e-03	3.0e-02	LOC106568437	E3 ubiquitin-protein ligase UHRF2-like
106588425	0.27	5.0e-05	1.6e-03	cbx8b	chromobox homolog 8b
[truncated: 1,790 more rows]

## Sheet: KEGGS
	Pathway_ID	Pathway_description	adjusted_p	Gene_count
T0 Vs T60	sasa04115	p53 signaling pathway	1.7e-02	5
T0 Vs T90	sasa04210	Apoptosis	3.0e-05	21
	sasa04218	Cellular senescence	3.1e-02	15
	sasa04068	FoxO signaling pathway	3.1e-02	14
	sasa04620	Toll-like receptor signaling pathway	2.6e-03	13
	sasa04625	C-type lectin receptor signaling pathway	2.1e-02	13
	sasa04110	Cell cycle	3.1e-02	12
	sasa04115	p53 signaling pathway	2.6e-03	11
	sasa04672	Intestinal immune network for IgA production	2.1e-04	9
T0 Vs T240	sasa04310	Wnt signaling pathway	7.6e-07	54
	sasa04060	Cytokine-cytokine receptor interaction	1.6e-03	47
	sasa04150	mTOR signaling pathway	1.0e-05	45
	sasa04068	FoxO signaling pathway	1.0e-05	44
	sasa04218	Cellular senescence	1.4e-03	41
	sasa04210	Apoptosis	1.5e-03	37
	sasa04371	Apelin signaling pathway	1.5e-03	37
	sasa04625	C-type lectin receptor signaling pathway	1.2e-04	36
	sasa04140	Autophagy - animal	7.2e-03	35
	sasa04910	Insulin signaling pathway	6.7e-03	33
	sasa04137	Mitophagy - animal	1.6e-04	26
	sasa04620	Toll-like receptor signaling pathway	4.2e-03	26
	sasa04012	ErbB signaling pathway	7.5e-03	24
	sasa04070	Phosphatidylinositol signaling system	1.2e-02	23
	sasa04115	p53 signaling pathway	7.5e-03	20
	sasa04370	VEGF signaling pathway	1.6e-02	18
	sasa04672	Intestinal immune network for IgA production	7.5e-03	12
	sasa04136	Autophagy - other	4.0e-02	9
T0 Vs Re-Stressed	sasa04310	Wnt signaling pathway	5.2e-04	64
	sasa04060	Cytokine-cytokine receptor interaction	2.8e-02	62
	sasa04150	mTOR signaling pathway	1.3e-04	59
	sasa04068	FoxO signaling pathway	1.3e-04	58
	sasa04210	Apoptosis	1.3e-04	57
	sasa04371	Apelin signaling pathway	3.0e-03	52
	sasa04625	C-type lectin receptor signaling pathway	1.3e-04	50
	sasa04910	Insulin signaling pathway	2.8e-02	45
	sasa04012	ErbB signaling pathway	3.3e-03	36
	sasa04137	Mitophagy - animal	1.3e-03	33
	sasa04115	p53 signaling pathway	1.1e-02	28
	sasa04672	Intestinal immune network for IgA production	1.3e-02	16
